# Supplementary material for: Myeloid transformation by MLL-ENL depends strictly on C/EBP
Source: Life Sci Alliance. 2020 Nov 3;4(1):e202000709. doi: 10.26508/lsa.202000709 (PMC7652399; doi:10.26508/lsa.202000709)
Supplement: Supplementary file 1 [file LSA-2020-00709_TableS1.xls]

## Sheet: Sheet1
Differentially expressed genes between WT and dKO (clones #5 and #13; overlap).
	Clone#5_WT_Rep1	Clone#5_WT_Rep2	Clone#5_WT_Rep3	Clone#13_WT_Rep1	Clone#13_WT_Rep2	Clone#13_WT_Rep3	Clone#5_dKO_Rep1	Clone#5_dKO_Rep2	Clone#5_dKO_Rep3	Clone#13_dKO_Rep1	Clone#13_dKO_Rep2	Clone#13_dKO_Rep3
Tspan32	1432.87	1622.75	1743.44	1425.98	1434.32	1433.75	2485.94	2543.66	2283.96	1962.79	1958.64	2107.7
Cdh1	12.04	12.63	17.32	8.96	6.29	3.66	37.37	52.45	67.95	157.99	102.06	123.35
Rpl13	6808.46	6742.68	7777.72	7274.27	6919.97	7745.02	8658.32	8374.67	8504.85	9061.69	9983.72	10023.6
S100a4	16.05	24.35	15.28	3.98	4.19	5.5	142.7	222.37	295.64	12.56	10.69	13.94
Mfsd10	1335.2	1438.74	1398.01	692.08	645.86	688.02	1789.42	1891.22	1569.12	745.99	898.16	893.49
Lman2l	452.2	469.06	451.4	498.89	486.5	459.9	553.82	602.09	616	778.42	833.03	781.94
Itgb7	13.38	47.81	6.11	7.97	15.73	11.91	347.69	520.27	678.66	334.8	197.32	437.63
Rarg	85.62	161.46	52.99	149.37	170.9	192.39	152.89	180.42	206.51	247.96	241.06	287.46
Fbxo9	652.88	646.76	651.12	710	740.23	686.19	795.05	767.82	715.72	832.83	803.87	794.81
Acap1	1396.74	1565.02	1541.69	1399.09	1588.45	1490.55	2690.93	2990.51	2659.92	1788.06	1805.06	1790.2
Fbxo7	290.32	313	376	276.83	319.79	284	413.38	438.45	408.61	457.22	513.23	446.21
Cpa3	0	0	0	1	1.05	0.92	1545.93	1522	1297.3	667.52	384.92	652.15
Ssr4	2052.3	1813.08	2200.95	1984.62	1823.31	1948.62	2439.5	2454.5	2303.38	2226.45	2564.22	2396.23
Kmt2a	1862.32	2347.99	2093.96	1826.28	2575.07	1593.16	2262.83	2761.84	3608.62	2722.38	2758.62	2415.54
Rapsn	41.47	41.49	29.55	27.88	28.31	29.32	84.94	104.89	88.25	54.41	46.66	63.28
Use1	699.71	761.31	717.35	841.44	784.26	906.98	1011.36	1109.77	917.82	952.1	984.67	1054.39
Ocel1	206.03	193.94	250.66	166.3	183.48	174.07	277.47	287.41	282.41	181	252.73	219.89
Rgs19	1352.59	1294.42	1492.78	1181.01	1323.18	1318.32	1804.15	1652.07	1672.38	1526.5	1506.65	1399.77
Scin	9.37	1.8	6.11	2.99	0	3.66	140.44	156.29	97.96	1000.23	1003.14	919.24
Ikzf4	8.03	7.22	17.32	2.99	4.19	4.58	47.57	56.64	52.07	18.83	13.61	17.16
Pex6	515.08	478.98	437.13	558.64	552.55	534.11	618.37	604.18	586.88	721.92	683.34	750.83
Hmgn2	5410.37	5033.34	7363.01	4123.58	4162.47	4692.45	11455.7	10531.3	10538.2	5380.93	6037.28	4825.72
Fam32a	1105.09	1032.83	1103.53	1045.58	1008.64	1024.24	1285.44	1223.05	1203.76	1109.04	1318.07	1161.65
Slc2a3	48.16	61.34	28.53	98.58	136.3	192.39	592.32	645.09	655.71	974.07	461.71	901
Plag1	97.67	125.38	99.86	60.74	68.15	53.14	184.61	190.91	204.74	185.19	126.36	136.22
Btbd2	270.25	294.96	217.04	179.24	215.99	207.96	346.56	393.35	359.19	263.66	240.09	356.11
Mob3a	1030.17	983.21	873.25	1261.67	1170.1	1212.05	1211.82	1382.49	1203.76	1933.49	1922.68	2043.34
Cyp4f18	52.18	49.61	81.52	1.99	5.24	4.58	106.46	137.41	208.27	44.99	30.13	38.61
Crtc1	247.51	226.41	258.82	307.7	305.11	280.34	286.53	372.37	318.59	351.54	403.39	366.84
Rps6ka1	4643.77	4346.89	5048.95	4460.16	4638.48	5054.32	6041	6402.68	6055.85	6206.43	6397.9	5995.95
Farsa	1451.6	1354.85	1491.76	1666.96	1395.53	1619.73	1781.5	1949.96	1695.32	2402.22	2993.85	2930.4
Nqo1	12.04	18.04	33.63	7.97	20.97	6.41	344.29	298.95	302.7	60.68	61.24	45.05
Rpl8	13230.3	13482.7	14783.1	13701.1	13512.8	15057.6	15099.1	18620.6	16270.1	15986.9	15965.6	16830.5
Ssbp2	169.91	144.33	152.84	45.81	88.07	126.43	271.81	313.63	299.17	858.98	782.48	875.26
Bid	722.45	623.3	699.01	963.93	888.06	921.63	910.57	1074.11	998.13	1156.12	1175.18	1173.45
Ralb	1121.14	966.08	1033.23	1115.29	1239.3	1241.36	1251.46	1278.65	1245.24	1425.01	1544.56	1451.25
Tax1bp1	4496.6	4334.26	4487.5	4953.07	4657.35	4763.91	5855.26	5557.24	5698.43	5243.87	5115.79	5238.68
Arhgef18	849.55	712.6	883.44	665.19	650.06	702.68	952.47	978.65	1080.2	954.19	1286	958.92
Nkg7	24.08	38.79	46.87	1.99	0	0.92	389.6	316.78	258.58	3.14	12.64	8.58
Cnn2	2421.56	2594.24	2407.8	1738.65	2143.1	2077.8	3435.01	3214.98	3310.33	3268.53	2967.61	2919.67
Cd244a	86.96	90.2	59.1	46.8	52.42	198.8	269.55	290.55	352.13	307.6	240.09	333.58
Eif2ak4	573.95	543.02	599.15	631.33	717.16	640.38	798.45	897.89	842.81	846.43	854.41	872.04
Man2b1	5826.45	6489.21	6274.76	4053.87	3755.66	4263.7	7885.92	8760.68	8180.96	7017.29	6955.85	7529.79
Il5ra	0	0	0	0	0	0	67.95	49.3	44.13	3.14	2.92	4.29
Msh6	1170.64	1040.94	1312.42	1153.13	1039.04	1066.38	1420.21	1367.81	1359.08	2160.53	2464.1	2227.83
Myl10	5.35	9.92	9.17	0	0	4.58	81.54	78.67	46.77	18.83	10.69	20.38
Cyp2a5	0	0	1.02	437.15	213.89	278.51	70.22	67.13	73.25	538.83	766.93	680.04
Trim28	4061.79	3850.77	4369.3	3792.97	3322.64	3790.97	5005.85	5010.75	4468.2	4073.1	5242.16	4872.91
Kit	967.28	840.69	1188.11	277.83	310.35	331.64	2235.65	2426.18	2142.76	1235.64	1575.66	1317.18
Pan2	396.01	432.07	474.84	420.22	401.57	387.53	560.61	719.57	664.54	599.51	612.38	609.25
Tfap4	207.37	177.7	187.49	164.31	198.16	207.96	315.98	299.99	258.58	245.87	270.22	255.28
Mmp8	337.14	774.84	242.51	6.97	13.63	31.15	1249.2	1600.67	2216.89	61.73	70.96	56.85
P2rx5	1.34	1.8	2.04	0	3.15	5.5	48.7	72.38	104.14	15.69	21.38	18.23
Cbfa2t3	216.74	266.1	249.65	202.15	186.63	249.19	629.7	775.16	653.95	1444.89	1602.88	1633.6
Gcat	351.86	321.12	342.37	468.02	452.94	403.1	423.57	507.68	450.97	568.12	651.26	574.92
A530013C23Rik	4.01	8.12	3.06	5.97	5.24	11.91	21.52	37.76	23.83	34.53	31.1	31.11
Mark3	722.45	772.14	746.9	606.44	663.69	673.36	898.11	881.1	888.7	785.74	812.62	831.28
Mc5r	0	0	0	0	0	0	13.59	22.03	12.36	36.62	38.88	53.63
Hapln4	4.01	4.51	0	67.71	78.64	74.21	23.78	29.37	36.18	131.83	110.81	134.08
Aldh16a1	628.8	682.84	759.13	546.69	608.12	666.03	889.05	996.49	818.1	692.63	701.81	702.57
Rpl10	12356.6	12035.8	13232.2	12343.9	12652	13257.4	13505.6	15181.2	13740	13822.2	15258.9	14990.9
Gnat2	1.34	5.41	12.23	11.95	8.39	6.41	20.39	16.78	16.77	21.97	14.58	31.11
Mpo	15669.2	14160.1	12694.2	3513.16	3346.75	1532.7	77195.5	72757.1	59153.6	17303.1	28889.7	21867.5
Mcu	432.13	503.33	441.21	733.9	824.11	695.35	895.84	688.1	700.72	1521.27	1303.49	1219.57
Bcr	377.28	388.78	381.09	425.2	489.64	476.39	475.67	543.35	495.98	659.15	735.83	672.53
Rps25	8162.39	8226.53	8905.71	8436.36	8796.76	9285.96	10342.4	9526.4	9421.78	10226.2	11068.5	10453.8
Tnfrsf13b	937.85	924.58	1007.75	478.98	491.74	458.07	1286.57	1262.91	1402.32	623.57	624.04	630.7
Pabpc4	1931.89	2014.24	2469.96	2480.52	2208.1	2569.76	2817.78	3150.99	2687.27	3154.48	3624.7	3430.24
Gata2	10.7	13.53	5.09	61.74	62.91	77.87	259.35	269.58	251.52	597.42	439.36	609.25
Hmgb3	432.13	470.86	570.62	667.18	616.51	610.15	946.81	1078.3	976.95	705.18	793.18	698.28
Lta4h	7805.17	8531.41	9430.48	11150.9	12374.2	10915.8	14536.2	14346.2	13013.6	18685.2	20123	16840.1
Macroh2a1	5814.41	5362.58	5763.24	4432.27	3212.55	4481.74	9548.5	9778.15	9641.53	10036.8	12128	11556.4
Chdh	366.58	476.27	360.71	29.87	18.87	12.83	827.89	791.94	701.6	60.68	76.79	81.52
Cr1l	709.07	672.92	833.51	757.8	700.39	744.82	960.4	961.87	933.71	979.3	1071.18	1070.47
Cd34	5.35	7.22	3.06	0	2.1	0.92	2393.07	2745.06	2729.63	5935.45	6184.06	6975.25
Foxred2	567.26	584.52	501.33	216.09	244.3	238.2	818.83	980.75	932.82	557.66	530.73	597.45
Vps53	988.69	951.64	1214.6	1006.75	1009.69	990.34	1297.9	1285.99	1315.84	1079.74	1293.77	1146.63
Igfbp4	1804.8	1871.72	2543.32	1162.09	615.46	862.08	10091	10355.1	9541.81	4889.19	4689.07	5448.91
Tns4	57.53	62.24	82.54	60.74	40.89	34.81	113.25	143.7	176.5	130.78	59.29	85.81
Abr	2172.71	2114.36	2314.06	1281.59	1285.44	1304.58	2604.86	2809.04	2812.59	1932.45	1962.53	1778.4
Rab11fip4	189.98	178.6	239.46	210.11	303.01	267.51	251.43	262.23	304.47	477.1	296.47	408.67
Ttpal	476.28	492.51	478.91	596.48	663.69	668.78	583.26	523.42	611.59	793.07	739.71	710.07
Mmp9	137.8	134.4	63.18	66.72	181.39	301.41	531.16	730.06	1025.49	1182.28	391.73	548.11
Slc12a5	12.04	9.02	16.3	24.89	45.08	42.14	166.48	176.22	201.21	102.53	69.01	67.58
Ikzf3	0	0.9	0	0	0	0	15.86	9.44	3.53	6.28	4.86	4.29
Abi3	73.58	79.38	68.27	1	2.1	0.92	280.87	277.97	287.7	21.97	34.99	18.23
Zfyve27	834.84	884.89	923.18	749.83	782.17	818.11	1275.25	1365.71	1263.77	1104.85	1071.18	994.32
Fis1	1174.66	1214.13	1247.21	1095.37	1042.19	1198.31	1532.34	1679.34	1452.63	1244.01	1556.22	1286.07
Isyna1	1154.59	1200.6	1465.26	1724.71	1506.67	1827.69	1485.9	1709.76	1545.29	1963.84	2509.78	2228.9
H13	1217.47	1161.82	1230.9	1570.37	1627.24	1808.45	1427.01	1404.52	1462.34	2063.23	2174.43	2214.96
Ahr	32.11	24.35	15.28	30.87	29.36	21.99	122.31	115.38	98.84	76.38	41.8	64.36
Zfp687	497.69	593.54	518.65	498.89	527.39	526.78	697.65	747.89	759.85	745.99	833.03	744.4
Ap4m1	561.91	704.49	655.19	616.4	542.06	513.04	738.42	1042.64	875.46	740.75	789.29	776.58
Mical1	723.79	966.08	798.86	799.62	857.66	661.45	1004.57	1280.75	1089.03	898.74	878.72	917.09
Reps1	730.48	712.6	734.67	758.79	804.18	818.11	782.59	893.69	793.39	1115.32	1061.46	1026.5
Myb	5479.94	5994	4821.72	6179.89	5918.67	6265.46	8769.31	7567	7031.92	10934.5	9025.3	10059
Ahi1	45.49	79.38	52.99	77.67	75.49	72.37	104.19	109.09	111.2	137.06	107.9	128.71
Socs2	140.48	208.37	201.75	286.79	241.15	254.69	265.02	309.43	270.05	355.73	303.27	334.66
Nudt4	1012.77	997.65	894.65	1479.75	1437.47	1412.68	1874.36	1348.93	1634.43	1799.57	1618.43	1686.16
Tcp11l2	195.33	202.96	120.24	227.04	296.72	321.56	568.54	523.42	615.12	787.84	575.44	672.53
Hnrnph3	470.93	461.84	492.16	521.8	489.64	466.31	629.7	616.77	629.24	857.94	803.87	775.5
Unc5b	0	0.9	0	3.98	14.68	1.83	70.22	98.6	91.78	72.19	57.35	42.9
Micu1	789.35	815.44	823.32	724.94	782.17	777.8	1165.39	1129.7	1072.26	974.07	1042.02	936.4
Elane	34948	37794.2	40211.2	39096.8	40922.2	42894.4	62779.3	69355.4	60207.3	67653.5	76020.5	70747.9
Dock2	3655.08	3362.77	3138.4	3516.14	3517.65	3570.18	3837.07	4223	4504.38	3929.77	4286.65	3994.44
Ptprr	74.92	81.18	41.78	11.95	22.02	38.48	182.34	203.49	178.27	382.93	367.43	394.72
Sumo3	1499.76	1482.04	1704.72	1276.61	1267.61	1286.26	1653.52	1913.25	1783.57	1703.32	1770.07	1675.43
Prss57	386.65	323.83	370.9	427.2	340.76	410.43	1720.34	1621.65	1434.98	1429.2	1889.63	1849.2
Cyfip2	2446.98	2165.78	2480.15	1973.66	1768.79	1637.14	3305.9	3565.32	3380.93	3768.64	4031.98	3623.31
Clk4	765.27	773.94	682.7	524.78	606.02	579	1206.16	1034.25	970.77	757.49	602.66	742.25
Havcr2	13.38	17.14	28.53	0	0	1.83	32.84	43.01	58.25	19.88	19.44	19.31
Trim11	622.11	667.5	625.64	578.56	646.91	604.65	722.56	872.71	819.86	762.73	795.12	751.91
Rps27a	9886.91	9573.26	10941.6	9970.87	9939.6	10657.4	12275.7	12983.7	12691.5	12133.5	13188.5	12618.3
Supt4a	458.89	429.37	499.29	485.95	430.93	499.29	565.14	615.72	577.17	547.2	603.63	547.04
Bzw2	1612.14	1410.78	2045.05	1617.17	1085.18	1449.33	2115.6	2415.69	2121.58	1683.44	2184.15	1790.2
Tspan13	0	0	0	1.99	0	0	4.53	3.15	6.18	6.28	2.92	9.65
Nrcam	33.45	17.14	43.82	1	0	0	116.65	139.51	139.44	7.32	6.8	7.51
Fam20a	0	0	0	0	0	0	11.33	15.73	10.59	51.27	21.38	26.82
Rnf144a	123.08	151.54	47.89	2.99	7.34	13.74	329.57	234.96	263.87	21.97	28.19	35.4
Dus4l	89.64	102.83	109.03	135.43	110.09	135.59	186.87	175.17	186.21	178.91	167.19	184.49
Rab37	33.45	27.96	39.74	7.97	17.82	17.41	291.06	299.99	267.4	47.08	24.3	32.18
Atp2a3	6478	7709.66	7156.16	5802.48	6482.76	6393.72	8265.32	9241.09	8323.05	7482.88	7519.62	7368.9
Spns3	36.12	33.38	30.57	9.96	16.78	19.24	468.87	496.14	342.42	340.04	362.57	388.29
Rflnb	275.6	401.4	379.05	194.18	255.83	288.58	1528.94	1412.91	1577.95	571.26	501.57	435.48
Fkbp3	1166.63	1058.98	1244.15	1293.53	1133.41	1134.18	1704.48	1527.25	1540.88	1368.51	1261.7	1397.62
Scfd1	917.78	856.93	921.14	916.13	811.52	901.48	1165.39	1150.68	1185.22	1035.8	1049.79	979.3
L2hgdh	310.39	218.29	289.38	471.01	418.34	400.35	515.31	503.49	506.57	589.05	539.48	603.89
Pnn	2187.43	2154.05	2138.8	1756.58	1777.18	1618.81	2951.42	2920.23	2711.98	2291.32	2213.31	2189.22
Ppp2r3c	511.07	419.44	507.44	415.25	377.45	434.25	677.26	755.23	706.9	718.78	677.5	658.59
Prorp	200.68	202.96	212.96	231.02	208.65	219.87	319.38	325.17	337.12	277.26	309.11	282.1
Fut8	952.57	885.79	1012.85	2365.01	3050.03	2847.35	4382.95	4139.09	3757.77	7506.94	6655.49	7623.11
Nin	9181.85	9357.67	9593.51	10223.8	11222.9	10983.6	11378.7	12126.7	12732.1	12000.6	12406	11964
Timm9	410.73	357.2	467.7	356.49	280.99	346.3	571.94	622.02	548.04	528.36	525.87	504.13
Vrk1	2131.24	1890.66	2347.68	1560.41	1271.81	1417.26	3371.59	3664.97	3629.81	1671.93	1787.56	1685.09
Srsf5	4409.64	5292.22	4671.93	4013.05	4126.82	3942.13	6456.65	7457.91	6400.04	4909.07	4547.16	4708.8
Smoc1	501.7	498.82	617.49	39.83	68.15	59.55	968.33	961.87	914.29	74.28	116.64	110.48
Fcf1	568.6	561.06	640.93	602.45	576.66	544.19	775.79	740.55	788.97	601.6	725.13	680.04
Vash1	4.01	6.31	0	1	2.1	2.75	24.92	41.96	39.71	10.46	14.58	5.36
Eif5	4800.3	5374.3	4533.35	6155	5688.01	5819.3	7434.03	6632.4	6850.12	7461.95	6433.87	7120.05
Zkscan3	697.03	581.81	634.81	548.68	601.83	587.24	919.63	716.42	914.29	837.01	816.51	844.15
Adcy2	1.34	2.71	6.11	0	0	0.92	11.33	26.22	12.36	6.28	1.94	5.36
Ahrr	18.73	30.67	19.36	8.96	12.58	16.49	283.14	378.66	368.01	88.93	82.62	90.1
Iqgap2	1074.32	1050.87	989.41	185.22	247.44	235.45	1334.14	1389.84	1482.63	1603.92	1453.18	1579.97
Atxn7	420.09	411.33	406.57	327.62	297.77	299.58	457.55	502.44	517.16	446.75	368.4	351.82
Bmpr1a	160.55	187.62	139.6	851.4	972.99	935.38	386.2	269.58	312.41	1464.77	1339.46	1375.1
Camk2g	524.45	526.79	539.03	508.85	493.83	533.19	545.89	669.22	700.72	579.63	659.04	614.61
Samd4	4.01	0.9	1.02	2.99	2.1	2.75	37.37	26.22	29.12	32.43	33.05	40.76
Akap11	616.76	638.64	688.82	655.23	880.72	784.21	755.41	775.16	828.69	947.91	930.23	958.92
Olfm4	8892.87	9997.21	10869.2	2521.35	5993.12	5822.96	26104.1	20279	23821	38444.9	20121	26250.2
Rcbtb2	488.33	460.94	596.09	268.86	274.7	334.39	784.85	708.03	810.15	441.52	366.46	439.77
Acin1	3070.43	3462.9	3567.38	3207.45	3067.86	3100.21	3903.89	4131.74	3985.46	3965.34	4313.87	3919.35
Ank	5.35	7.22	7.13	14.94	14.68	21.99	104.19	84.96	90.02	79.52	101.09	102.97
Pabpc1	19828.7	19607.5	19651.7	19792.4	18477.4	21974.5	26263.8	24367.7	24289.6	25727.6	23479.4	25698.9
Angpt1	26.76	25.26	23.44	40.83	14.68	58.63	132.51	114.33	110.32	669.61	414.08	604.96
Eif3h	3312.58	3146.29	3533.75	3159.65	3131.81	3424.52	3627.55	3934.54	3963.4	3461.04	3575.13	3582.55
Sqle	1538.56	1399.95	1038.32	1769.52	1863.15	1767.23	1755.45	1711.86	1832.11	2040.21	2148.19	2139.88
Sla	2321.22	2104.44	2552.5	1219.85	1054.77	1159.83	2812.11	2519.54	2964.39	1427.1	1519.28	1438.38
Asap1	2343.96	2505.84	2607.52	983.84	830.4	964.69	2925.37	2991.55	3087.94	1459.54	1832.28	1589.62
Tef	168.57	235.43	137.56	166.3	234.86	204.3	293.33	347.2	265.64	308.65	249.81	327.15
Parvg	4151.43	4030.28	4310.2	3802.93	3096.16	3619.65	4944.7	5370.53	5198.04	3737.25	4068.92	4102.77
Rapgef3	72.25	59.53	78.46	14.94	31.45	33.9	254.82	311.53	279.76	52.31	61.24	71.87
Pde1b	425.44	685.54	410.64	287.78	326.08	302.33	782.59	994.39	856.93	516.85	516.15	527.73
Alcam	159.21	214.68	242.51	82.65	173	100.78	593.45	464.68	509.21	269.94	286.75	257.43
Zbtb20	14.72	19.84	14.27	9.96	17.82	13.74	21.52	27.27	47.66	40.8	32.08	47.2
Ccdc116	53.52	59.53	46.87	84.64	75.49	93.45	120.05	162.58	120.02	174.73	210.93	228.47
Itsn1	33.45	27.96	22.42	23.9	25.16	17.41	134.77	122.73	146.5	243.78	269.25	275.66
Paxbp1	680.98	841.6	684.74	730.91	728.69	698.1	992.11	1008.02	951.36	1165.54	898.16	1002.9
Enah	389.32	383.36	378.03	126.47	293.57	266.6	599.12	591.6	636.3	1041.03	836.92	1015.77
Lima1	428.12	464.55	399.43	202.15	312.45	219.87	565.14	521.32	578.93	353.64	332.43	351.82
Msrb2	113.72	114.56	154.88	110.53	125.82	131.92	236.7	196.15	212.69	154.85	199.27	171.62
Celsr3	123.08	133.5	97.82	192.19	181.39	172.23	139.3	201.39	157.09	225.99	217.73	234.9
Tiam2	1.34	0	0	12.95	33.55	21.99	31.71	44.06	58.25	61.73	62.21	67.58
Rps6ka2	571.27	597.14	641.94	367.45	311.4	317.9	934.35	897.89	886.05	624.62	687.23	607.1
Slc22a3	0	0	0	2.99	7.34	7.33	37.37	51.4	39.71	1090.21	906.9	1218.5
Fgd2	315.74	323.83	344.41	187.21	204.45	206.13	455.28	604.18	507.45	364.1	381.04	366.84
Tmprss3	29.43	24.35	43.82	26.89	23.07	17.41	62.29	72.38	59.13	46.04	46.66	61.14
Cyp4f13	100.34	127.19	100.88	87.63	131.06	131.92	143.83	198.25	180.03	199.84	144.83	167.33
Prepl	248.85	248.06	314.86	414.25	434.07	399.44	485.86	453.14	431.55	552.43	581.27	526.66
Msh2	903.07	781.16	1035.26	830.49	727.65	755.81	1072.52	1164.31	1091.68	1432.33	1494.01	1514.54
Epc1	468.26	478.08	531.9	312.68	284.14	296.83	557.21	592.65	620.41	376.65	487.96	393.65
Cox7a2l	1123.82	1212.33	1328.72	1043.59	1216.24	1211.13	1387.37	1615.36	1399.68	1996.27	1904.21	2021.89
Mapre2	1838.24	1544.28	2067.47	1229.8	847.17	1076.46	2174.49	2265.69	2169.23	1458.49	1928.51	1454.47
Adamts10	181.95	225.51	224.17	165.3	150.98	148.41	352.22	447.89	464.21	200.88	175.94	222.03
Col11a2	525.79	630.52	614.43	501.88	469.72	491.05	671.6	955.58	837.51	683.21	566.69	713.29
Mapk4	25.42	32.47	30.57	33.86	29.36	20.16	60.02	57.69	48.54	78.47	71.93	48.27
Cd74	36.12	96.52	50.95	0	2.1	1.83	480.2	769.92	968.12	14.65	12.64	10.73
Pdgfrb	6.69	12.63	11.21	3.98	3.15	1.83	45.3	56.64	58.25	88.93	106.92	99.75
Tmem216	161.88	196.64	203.79	127.46	106.95	160.32	339.76	384.96	356.54	195.65	217.73	161.97
Ankrd22	2.68	5.41	3.06	8.96	10.48	15.57	60.02	43.01	61.78	33.48	34.02	22.53
Jak2	844.2	831.67	691.87	572.58	636.43	618.39	1471.18	1454.87	1534.7	1039.99	932.18	1076.91
Pcgf5	1220.14	954.35	876.31	979.86	894.35	942.7	1566.31	1222.01	1217.88	1318.29	1354.04	1368.66
Fermt3	4579.55	4827.67	4428.4	4005.08	4141.5	4280.19	5321.83	6031.36	5218.34	4983.35	5271.32	5277.29
Pcgf6	82.95	76.67	95.78	211.11	193.97	203.38	180.07	156.29	158.85	255.29	249.81	253.14
Ablim1	0	0	0	1	0	1.83	121.18	141.61	155.32	23.02	12.64	19.31
Trub1	193.99	189.43	217.04	242.97	199.21	176.81	293.33	319.92	291.23	275.17	278.97	264.94
Dnmbp	171.25	200.25	200.74	277.83	328.17	294.08	288.8	331.46	284.17	338.99	398.53	377.56
Adpgk	1889.08	2145.03	2212.16	1952.75	2494.34	2294.92	3416.89	3371.27	3477.13	3510.21	2783.89	2696.57
Flnb	301.02	442	201.75	1312.45	1655.55	1398.02	2012.53	2651.7	2381.92	5565.08	4074.75	4987.68
Rps24	10171.9	10021.6	11695.6	10619.1	10397.8	11623	12142	12388.9	12395.9	13283.4	13941.8	13371.3
Cd63	3525.31	3175.15	4645.44	4443.23	4154.08	4136.36	6995.74	6938.69	6090.27	6822.68	6983.06	6588.03
Cdk2	1775.36	1900.58	1700.64	1813.34	1957.51	1833.19	2172.22	2093.67	1953.02	2502.66	2793.61	2632.21
Rps26	5197.65	5411.29	5474.87	5594.36	5543.32	6081.31	6677.49	6982.74	6033.79	9252.11	9521.03	9331.79
Aatk	730.48	789.28	808.04	888.25	837.74	699.93	985.32	1003.83	979.6	1037.89	1011.88	963.21
Cnpy2	528.46	511.45	593.03	651.25	587.15	600.99	740.69	769.92	681.31	842.24	783.46	790.52
Mbd6	864.27	1173.54	888.53	757.8	832.49	834.6	1132.55	1469.55	1237.29	1263.89	1394.86	1147.7
Hdhd2	604.72	488	588.96	689.09	573.52	610.15	659.14	646.14	699.84	728.2	869.97	833.43
St8sia5	210.05	180.41	232.32	3.98	0	3.66	531.16	507.68	462.44	19.88	30.13	23.6
Atp23	72.25	70.36	89.67	122.48	89.12	95.28	107.59	93.35	112.08	192.51	233.29	207.02
Paox	185.96	194.84	144.69	231.02	211.79	188.72	447.36	456.29	374.19	402.81	356.74	396.87
Ifitm1	743.86	1419.8	545.14	165.3	157.27	205.21	13229.3	13974.9	12147	5635.18	5208.14	6811.14
Alox5	119.07	221	134.5	1095.37	1933.4	1811.2	1236.74	1284.94	1168.46	3507.08	2640.03	2938.98
Slco3a1	93.65	144.33	104.95	3.98	2.1	2.75	270.68	277.97	285.94	93.12	102.06	84.74
Rpl14	7910.87	7436.35	8315.73	8418.43	7837.4	8676.73	9855.42	9982.69	8929.34	9253.15	9561.86	10393.7
Ppp1r42	20.07	11.73	14.27	6.97	10.48	9.16	40.77	27.27	46.77	42.9	26.24	31.11
Rdh10	74.92	66.75	76.42	86.63	62.91	65.05	137.04	93.35	128.85	148.57	153.58	166.26
Eef1b2	6475.32	6435.09	7515.85	6934.7	6679.87	7530.64	8231.35	8677.82	8337.17	11791.4	12509	13182.5
Slc39a10	279.62	190.33	245.57	352.51	351.24	289.5	364.68	318.88	341.54	795.16	747.49	893.49
Ikzf2	0	0	0	0	0	0	149.5	91.26	85.6	167.4	117.62	167.33
Ercc5	179.28	158.76	231.3	171.28	191.87	151.16	245.76	240.21	266.52	393.4	376.18	348.6
Il18rap	1004.75	1173.54	823.32	368.44	555.69	588.16	1494.96	1517.8	1490.58	1719.01	1462.91	1685.09
Rev1	543.18	657.58	712.25	530.76	561.99	496.55	761.07	930.4	773.09	942.68	994.39	876.33
Asnsd1	321.09	307.59	412.68	344.54	381.65	369.2	472.27	456.29	447.44	629.85	529.76	585.65
Ptpn18	393.34	369.83	348.48	338.57	291.48	335.31	438.3	522.37	529.51	488.61	524.9	522.37
Ctdsp1	1264.29	1216.84	1281.85	1086.41	991.86	1161.66	1565.18	1728.64	1705.03	1439.66	1648.56	1557.44
Cops7b	362.56	313.91	318.93	290.77	284.14	290.42	403.19	406.99	415.67	379.79	566.69	425.83
Ccdc93	638.17	596.24	666.4	665.19	706.68	659.62	732.76	832.85	853.4	977.21	1166.44	1006.12
Slc35f5	220.75	211.98	246.59	309.69	307.2	249.19	322.78	243.35	287.7	413.27	415.06	406.52
Rgs1	0	2.71	1.02	1	1.05	1.83	12.46	13.64	15	9.42	9.72	11.8
Slc45a3	0	0	0	1.99	6.29	4.58	23.78	10.49	13.24	102.53	69.99	106.19
Ncf2	2971.42	3417.8	3093.56	2866.89	3342.56	3236.71	3703.43	4097.13	3911.33	4682.03	4570.49	4699.15
Trp53bp2	58.87	105.54	86.61	172.27	177.19	168.57	126.85	144.75	112.96	290.86	231.34	257.43
Atp1b1	40.14	43.3	35.66	29.87	33.55	36.65	75.88	60.84	52.07	117.18	104.01	95.46
Fcgr2b	1707.13	2172.09	1648.68	1243.75	1194.22	1015.08	2568.61	2674.78	2445.46	2616.7	2129.72	2493.84
Rgs5	10.7	16.24	7.13	0	0	0	134.77	96.5	102.37	9.42	7.78	3.22
Pip4k2a	544.52	437.49	490.12	408.28	395.28	429.67	637.62	612.58	709.55	598.46	571.55	569.56
Mllt10	1170.64	1050.87	1082.14	1085.41	1031.71	1084.71	1249.2	1266.06	1207.29	1417.69	1476.51	1468.42
Fam129b	180.61	301.28	190.55	137.42	191.87	219.87	234.44	360.83	404.19	338.99	300.36	373.27
Fcnb	137.8	218.29	119.22	6.97	16.78	13.74	1605.95	1410.81	1575.3	29.3	24.3	24.67
Brd3	971.3	925.48	968.01	1025.67	1046.38	1051.72	1118.96	1100.33	1141.1	1285.86	1198.51	1207.77
Card9	1893.1	2153.15	2114.34	1726.7	1919.77	1750.74	2861.94	3337.7	2814.36	2059.05	2358.14	2192.44
Abca2	1440.89	1390.93	1601.81	2170.83	2136.8	2427.76	1959.31	2612.89	2396.04	2719.24	2961.78	3031.22
Prg3	0	0	0	0	0	2.75	900.37	868.52	581.58	13.6	11.66	24.67
Prg2	0	0	0	2.99	2.1	7.33	10158.9	9403.68	5479.57	103.58	156.5	153.38
Rassf2	1652.28	1399.95	1654.79	968.91	832.49	960.11	2010.27	1884.93	1998.03	1257.61	1385.14	1140.19
Slc27a2	2.68	1.8	1.02	4.98	1.05	4.58	5.66	15.73	24.71	15.69	5.83	10.73
Hdc	38.8	34.28	30.57	4.98	19.92	10.08	1318.28	1304.87	1183.46	44.99	85.54	52.56
Dtd1	176.6	165.07	162.01	244.97	252.68	275.76	248.03	285.31	245.34	304.46	347.01	344.31
Acss1	72.25	70.36	62.16	53.77	57.67	48.56	210.65	237.06	260.34	141.25	102.06	149.09
Sla2	0	2.71	1.02	1.99	8.39	7.33	14.72	17.83	23.83	28.25	10.69	21.45
Supt20	1147.9	1232.17	1156.52	1058.53	989.77	958.28	1308.09	1366.76	1333.49	1210.53	1175.18	1203.48
Tspan2	188.64	186.72	198.7	10.95	27.26	10.08	813.17	553.84	677.78	410.14	318.83	395.8
Ampd2	1757.97	1959.21	1597.73	2034.4	1909.28	1901.9	2451.96	2918.13	2086.28	3079.15	3485.7	3232.88
S100a11	1835.57	2108.95	2263.11	1788.44	2090.67	1900.07	2770.21	2757.64	2725.22	3001.73	3370.03	2857.46
Ppa2	512.41	478.98	562.47	630.34	556.74	611.98	704.44	602.09	616.88	684.26	776.65	674.68
Lmna	12.04	28.87	24.46	220.07	340.76	282.17	95.13	156.29	168.56	543.01	398.53	513.78
Sema4a	2421.56	2599.65	2523.96	1972.67	2381.1	2272.02	4406.74	5027.53	4507.91	2528.82	2792.64	2565.71
Rps3a1	11151.2	10741.4	12851.1	11426.7	11241.8	12087.5	14809.2	15400.4	14727.5	14411.2	14250.9	14966.3
Pias3	100.34	119.97	119.22	122.48	123.72	114.52	174.41	187.76	184.45	173.68	179.83	165.18
Polr3gl	208.71	211.98	201.75	222.06	225.42	233.61	303.52	286.36	261.23	396.53	318.83	427.98
Dapp1	556.56	465.45	559.41	372.43	360.68	381.11	1159.73	1033.2	1118.15	1482.56	1495.95	1610
Trp53inp1	334.47	346.38	186.47	520.8	650.06	577.17	602.51	351.39	460.68	1104.85	511.29	830.21
Cdh17	0	0	1.02	1	1.05	0.92	18.12	19.93	15	54.41	22.36	39.69
Rps20	7695.47	7732.21	8395.21	7093.03	7369.77	7903.51	9305	9529.55	9157.91	10033.7	11582.7	10670.4
Pnisr	1039.53	1278.18	1103.53	891.23	894.35	914.3	1564.05	1613.26	1547.06	1353.86	1050.76	1175.59
Epha7	36.12	27.96	49.93	25.89	12.58	19.24	72.48	52.45	52.07	370.38	564.75	529.87
Coro2a	1783.39	1793.24	1905.46	757.8	1028.56	1062.72	2265.09	2509.05	2530.19	2577.99	2698.36	2980.81
Rps6	6784.37	6750.8	6708.83	6564.27	6448.16	7178.84	7452.15	7914.19	7310.8	7617.84	8187.41	7890.19
Tmem59	1799.44	1673.27	1795.41	1555.43	1575.87	1618.81	2044.25	1892.27	1992.73	1917.8	1812.84	1869.58
Ppt1	1481.03	1417.09	1437.75	1231.8	1409.16	1432.84	1849.45	1683.54	1638.84	2055.91	1790.48	1965.04
Pik3r3	9.37	4.51	6.11	29.87	34.6	31.15	20.39	23.08	30.01	76.38	94.29	97.61
Kif17	26.76	18.04	36.68	15.93	27.26	25.65	60.02	74.47	55.6	84.75	98.18	107.26
Sytl1	89.64	92.01	87.63	39.83	42.99	30.23	285.4	293.7	266.52	125.55	129.28	135.15
Map3k6	81.61	90.2	98.84	75.68	42.99	59.55	146.1	229.72	209.16	122.41	151.64	172.69
Fgr	113.72	161.46	91.71	16.93	26.21	43.06	229.91	231.81	323	101.49	72.9	78.3
Padi2	20.07	27.06	25.47	13.94	34.6	22.9	56.63	79.72	94.43	129.74	69.01	90.1
Rpl22	3637.69	3488.16	3874.09	3756.13	3734.69	4062.15	4387.48	4616.35	4484.97	4543.92	4836.82	4721.67
Prkag2	127.1	128.99	174.24	150.36	159.37	166.74	276.34	244.4	291.23	239.59	247.87	229.54
Acap3	418.76	405.91	409.62	361.47	394.23	409.51	481.33	539.15	518.04	425.83	506.43	469.81
Stap1	679.64	633.23	503.37	628.35	496.98	545.1	1053.27	738.45	766.03	1006.51	759.16	1017.92
Pitpnm2	22.74	16.24	30.57	55.76	61.86	79.7	50.96	55.59	44.13	99.4	106.92	106.19
Bcl7a	370.59	304.89	423.89	432.17	483.35	400.35	439.43	484.61	454.5	618.34	691.11	634.99
Phf14	626.13	653.97	636.85	591.5	461.33	509.37	780.32	745.79	780.15	675.89	564.75	613.54
Pan3	845.54	944.43	777.47	698.05	813.62	813.53	1241.27	1117.11	1113.74	1236.68	1180.04	1300.02
Cux1	1071.64	1195.19	1024.05	1561.4	1831.7	1872.58	2099.74	2269.89	2014.79	2128.1	2172.49	2214.96
Tfr2	0	11.73	5.09	30.87	59.76	42.14	83.81	95.45	85.6	147.52	64.15	96.54
Tpk1	52.18	42.4	39.74	21.91	31.45	27.48	72.48	73.43	56.48	50.22	42.77	34.32
Xpc	1208.1	1015.69	1338.91	1160.1	1063.16	1159.83	1595.76	1661.51	1558.53	1617.52	1755.49	1531.7
Clec4a2	1153.25	1236.69	1157.54	15.93	57.67	79.7	1709.01	1331.09	1498.52	388.16	398.53	363.62
Klrb1f	65.56	86.6	90.69	27.88	18.87	28.4	100.8	104.89	133.26	79.52	60.27	71.87
Fam234b	2.68	0.9	4.08	139.41	186.63	175.9	38.51	38.81	41.48	229.13	171.08	235.98
Itpr2	309.05	379.76	291.42	178.25	218.08	180.48	392.99	438.45	488.92	305.51	247.87	275.66
Far2	436.15	459.13	527.82	7.97	7.34	5.5	2421.38	1976.19	2098.63	223.9	357.71	294.97
Vamp1	453.54	420.35	449.36	335.58	325.03	347.22	513.04	529.71	562.17	622.53	603.63	582.43
Pglyrp1	204.7	287.75	179.34	427.2	500.13	661.45	2749.82	2421.98	2192.18	1102.76	1122.69	1079.06
Rab38	0	0	0	0	0	0.92	70.22	46.15	55.6	89.98	81.65	78.3
Tyrobp	4178.19	4010.43	4740.2	2488.49	2505.87	3006.76	5838.28	6197.09	5706.37	3543.69	3786.06	3752.02
Rasgrp4	549.87	593.54	430	136.42	177.19	205.21	1398.69	1669.9	1673.26	697.86	609.46	771.21
Fam98c	240.82	301.28	272.06	275.83	260.02	279.42	420.17	502.44	476.56	306.56	319.8	344.31
Xylt1	72.25	95.62	71.33	145.39	188.73	166.74	360.15	377.62	400.66	543.01	546.28	554.54
Maz	3485.17	3323.99	3792.57	3071.03	2944.13	3124.94	4196.08	4431.74	3810.72	3250.74	3901.73	3577.19
Fchsd2	330.46	270.61	304.67	218.08	260.02	244.61	447.36	418.52	450.09	374.56	346.04	362.55
Gdpd3	57.53	51.42	48.91	42.82	38.79	51.3	95.13	88.11	84.72	100.44	77.76	100.83
Coro1a	7886.78	7781.83	7793.01	4689.19	5028.51	5053.41	9481.68	10676	9877.16	7201.43	7674.18	7609.17
Pak1	804.06	592.63	776.45	700.04	770.63	878.57	1291.1	1218.86	1264.65	1698.09	1484.29	1485.58
Itgax	1.34	3.61	4.08	4.98	16.78	21.07	45.3	82.87	109.43	65.91	44.71	32.18
Phkg2	425.44	572.79	523.75	491.92	463.43	460.82	628.56	717.47	601.88	566.03	590.99	573.85
Eif3f	3493.2	3655.03	3327.92	3973.21	3417	4107.04	5190.46	4880.68	4232.57	4343.04	4789.19	4620.85
Fgf15	0	0	0	0	0	0	10.19	6.29	4.41	15.69	11.66	12.87
Slc9a9	58.87	42.4	37.7	14.94	10.48	16.49	164.22	163.63	185.33	169.49	159.41	185.56
Gata1	4.01	0.9	3.06	0	0	0	33.98	32.52	18.53	6.28	4.86	9.65
Wdr13	454.88	570.99	444.27	383.38	360.68	337.14	621.77	747.89	670.72	478.14	399.5	418.32
Zmym3	405.38	476.27	497.25	573.58	620.7	524.03	588.92	681.81	570.99	684.26	695.97	594.23
Rps4x	17261.3	16426.9	19786.2	16958.3	16597.5	18368.5	21421	20947.2	19843.5	20577.9	20827.7	22098.1
Arhgap6	0	0	0	0	0	0	1.13	11.54	7.94	66.96	36.94	67.58
Msl3	805.4	709.9	819.24	720.95	602.88	706.34	950.21	877.96	934.59	818.18	918.57	825.92
Naa10	587.33	649.46	618.51	573.58	558.84	658.7	755.41	762.57	661.01	648.68	828.17	727.24
Arhgap4	1491.73	1497.37	1518.25	629.34	741.28	777.8	1950.24	2099.96	1936.25	1069.28	1105.2	990.03
L1cam	24.08	49.61	34.64	13.94	41.94	35.73	86.07	120.63	149.15	118.23	94.29	102.97
Ptpn7	3593.54	3247.31	4262.31	3362.79	3196.82	3430.01	4683.08	5053.76	4742.66	4876.63	6382.35	5261.2
Dctn6	575.29	598.05	655.19	692.08	630.14	596.4	749.75	751.04	724.55	779.47	789.29	838.79
Dctd	196.67	162.37	188.51	246.96	181.39	207.96	275.21	298.95	258.58	276.21	390.76	353.96
Casp3	1475.68	1465.8	1318.53	1592.27	1848.47	1601.41	2145.04	1785.28	1779.16	2052.77	1804.09	2103.41
Lsm6	757.24	617.89	998.58	612.41	597.63	697.18	983.05	976.56	993.72	1009.64	1195.6	1028.64
Tecr	2380.08	2553.65	2220.31	2411.81	2333.92	2354.47	2902.72	3046.1	2471.06	3031.03	3804.53	3615.8
Arl2bp	369.25	466.35	446.3	426.2	453.99	434.25	550.42	696.49	627.47	710.41	711.53	717.58
Coq9	474.95	543.92	586.92	620.38	609.17	584.5	661.41	666.07	619.53	667.52	800.95	774.43
Adgrg1	14.72	31.57	6.11	50.79	89.12	75.12	362.41	347.2	315.06	1341.31	986.61	1446.96
Lpar2	82.95	89.3	87.63	259.9	326.08	292.25	176.68	212.93	209.16	392.35	498.65	397.94
Abcb10	492.34	518.67	526.8	690.08	682.56	597.32	860.74	861.17	688.37	722.97	913.71	874.19
St14	62.88	53.22	46.87	134.43	178.24	154.83	149.5	183.56	155.32	295.05	266.34	325
Oaf	1.34	0.9	3.06	17.92	20.97	17.41	160.82	158.39	128.85	262.61	265.36	326.08
Bace1	321.09	322.93	371.92	40.83	14.68	21.07	722.56	721.67	748.38	93.12	83.59	105.12
Abcg4	1.34	3.61	8.15	0	10.48	12.83	14.72	23.08	23.83	17.79	19.44	17.16
Pde4a	203.36	255.27	238.44	494.91	517.95	528.61	255.96	343	332.71	623.57	640.57	638.21
Rab27a	2623.58	2344.38	2214.2	2351.07	2561.44	2585.34	2978.6	2585.62	2903.49	2733.89	2717.8	2711.58
Rp9	594.02	603.46	592.02	736.89	690.95	743.9	857.34	786.7	784.56	841.2	914.68	763.71
Tent5a	1614.82	1394.54	897.7	726.93	781.12	718.25	2394.2	1932.13	1834.76	1702.27	1606.77	1621.8
Paqr5	0	0	0	4.98	6.29	6.41	1.13	4.2	11.47	8.37	10.69	20.38
Gclc	721.12	635.93	960.88	770.74	795.8	679.77	937.75	1002.78	963.71	818.18	930.23	946.05
Lrrc1	5.35	2.71	3.06	15.93	28.31	35.73	47.57	63.98	60.89	85.79	70.96	86.88
Tmed3	1139.87	1200.6	1380.69	1061.52	1169.06	1009.58	2635.44	2674.78	2410.16	2366.65	3080.36	2358.69
Smad3	45.49	59.53	62.16	25.89	41.94	28.4	97.4	99.65	104.14	73.24	87.48	99.75
Cdc25a	1604.11	1597.5	1745.48	1344.32	1248.74	1269.77	2143.91	1801.02	1902.71	1542.19	1791.45	1312.89
Lrrfip2	727.8	780.26	705.12	666.19	719.26	678.86	927.56	988.09	1026.37	862.12	980.78	820.55
Rpsa	23692.5	23074	25770.5	23053.6	24921.3	25814.9	27667	30920.4	26745.7	26585.5	27873.9	28748.4
Vipr1	1.34	1.8	2.04	1.99	5.24	5.5	11.33	24.13	23.83	29.3	30.13	26.82
Acpp	733.16	908.35	804.98	619.38	831.45	923.47	3601.5	3657.63	3297.98	1316.2	1240.31	1150.92
1700025G04Rik	73.58	118.17	71.33	171.28	162.51	198.8	154.03	142.65	165.03	225.99	240.09	247.78
Tpcn1	957.92	1068.01	1023.04	1030.65	1017.03	978.43	1778.1	1884.93	1780.93	1170.77	1372.51	1192.75
Adgre4	41.47	24.35	51.97	0	0	0	94	70.28	67.95	5.23	0.97	2.15
Rasgrp2	1117.13	1123.03	1423.49	1080.44	1130.26	1136.01	1428.14	1603.82	1520.58	1269.12	1587.33	1450.18
Rnf125	418.76	385.17	363.77	457.07	453.99	441.58	519.84	554.89	555.11	782.61	704.72	775.5
Slc22a15	259.55	280.53	246.59	215.09	204.45	195.14	523.24	481.46	536.57	468.73	441.3	353.96
Atp1a1	3652.4	3372.7	4317.33	3302.05	2804.69	3499.64	4429.39	5002.36	4499.09	4420.46	5953.68	4930.83
Trim45	163.22	190.33	141.64	166.3	186.63	147.5	266.15	269.58	263.87	305.51	364.51	343.24
Agl	1036.85	1068.01	916.05	1011.73	1176.4	1145.17	1146.14	1170.61	1198.46	1779.69	1463.88	1622.87
Terf2ip	222.09	181.31	204.81	237.99	202.36	221.71	250.29	244.4	277.11	261.57	269.25	282.1
Lpar6	193.99	157.86	152.84	42.82	52.42	49.47	314.85	254.89	262.11	298.19	202.18	260.65
Armcx1	1.34	6.31	1.02	36.84	50.33	32.98	18.12	19.93	15.89	79.52	63.18	80.45
Cdc14a	278.28	331.95	277.16	365.46	325.03	301.41	523.24	462.58	429.79	740.75	651.26	703.64
Znrf1	857.58	982.31	975.14	729.92	694.09	746.65	1065.73	1262.91	1079.32	1080.79	1251.97	1189.54
Pank1	68.23	77.57	64.19	108.54	112.19	112.68	159.69	135.31	136.79	230.18	208.01	262.79
Arhgap39	262.22	193.03	240.47	190.2	220.18	201.55	283.14	335.66	335.36	258.43	268.28	284.24
Tmem131l	778.64	805.51	972.09	665.19	689.9	678.86	1086.11	1253.47	1295.54	953.15	965.23	914.94
Tmem87a	667.6	606.17	632.77	664.19	700.39	646.79	910.57	661.88	810.15	844.33	825.25	780.87
Tesk2	172.59	129.89	172.2	130.45	131.06	149.33	251.43	291.6	287.7	197.74	223.57	189.85
Exoc3	829.48	752.29	904.84	638.3	743.37	797.95	1079.32	1006.97	1071.38	1014.88	995.36	1025.42
Ccnd3	3772.81	3671.27	3312.64	2839.01	3247.15	3033.33	4714.79	4652.01	4522.92	3789.57	3279.63	3759.53
Rnf43	279.62	284.14	271.04	147.38	192.92	169.49	414.51	448.94	383.01	403.86	533.64	465.52
Plcg2	2980.79	2883.79	2979.44	2763.33	2781.62	2725.51	3411.23	3817.06	3615.68	3667.15	4415.93	3972.98
Ramp1	626.13	521.37	659.27	71.7	89.12	75.12	730.49	811.87	733.37	176.82	183.71	171.62
Wdr5b	84.29	82.99	100.88	48.79	51.38	31.15	149.5	158.39	169.44	77.42	84.57	62.21
Dhrs11	275.6	277.83	266.97	141.4	167.76	182.31	398.66	536	443.91	307.6	350.9	330.37
Tut4	4.01	3.61	1.02	47.8	62.91	54.05	9.06	10.49	8.83	100.44	91.37	86.88
Itga2b	2.68	4.51	1.02	5.97	24.12	17.41	217.45	264.33	156.21	187.28	109.84	173.76
Ttyh2	81.61	87.5	95.78	114.52	165.66	138.34	110.99	138.46	135.91	177.86	184.69	233.83
Tle2	2.68	2.71	2.04	1	11.53	7.33	21.52	27.27	25.59	17.79	14.58	25.74
Gna11	161.88	178.6	169.15	173.27	165.66	176.81	257.09	233.91	226.81	229.13	241.06	224.18
Gna15	282.29	257.08	356.64	191.19	170.9	177.73	499.45	504.54	567.46	372.47	478.24	420.47
Cpne7	0	0	0	1.99	1.05	0.92	29.45	18.88	7.94	6.28	8.75	10.73
Cpsf7	1000.73	1144.68	1041.38	884.26	898.55	807.12	1229.95	1392.98	1321.13	954.19	970.09	943.91
Tespa1	12.04	9.92	13.25	4.98	4.19	11.91	137.04	152.1	145.62	260.52	228.43	213.45
Ankrd27	786.67	736.06	745.88	1004.75	966.7	936.29	1014.76	952.43	943.41	1071.37	1211.15	1126.25
Myl12b	2644.98	2757.51	2971.29	2526.33	2974.54	2760.32	3829.14	3466.72	3442.71	5882.09	5467.67	5458.56
Rps29	5795.68	5919.13	5128.43	5270.73	5165.87	5724.94	9117	7932.03	6651.55	5326.53	6960.71	6432.5
Zfr2	22.74	20.75	20.38	31.87	57.67	46.72	27.18	51.4	41.48	122.41	91.37	108.33
Heatr5a	623.45	608.87	656.21	611.42	611.26	542.35	941.15	912.57	1037.84	675.89	758.18	710.07
Ano4	10.7	8.12	11.21	15.93	10.48	3.66	159.69	139.51	146.5	44.99	76.79	51.49
Arl6ip5	1010.1	980.51	1002.66	611.42	555.69	559.76	1157.46	1154.87	1102.27	1068.24	1105.2	1153.07
Galm	17.39	11.73	11.21	28.88	33.55	26.57	78.15	53.5	61.78	58.59	54.43	55.78
Tgfbi	37.46	55.02	93.74	0	1.05	0	147.23	230.77	338.89	3.14	9.72	4.29
Ric8b	202.02	214.68	221.11	183.23	207.6	192.39	274.08	261.18	266.52	252.15	293.55	284.24
Arhgap45	5083.93	5618.75	5760.18	4833.58	5208.85	5276.95	6302.62	7783.08	7050.45	8170.27	7644.04	7329.21
Palm	860.25	881.28	801.92	974.88	990.81	982.1	1767.9	2010.8	1723.56	2027.66	2214.28	2181.71
Cerk	706.4	634.13	809.05	716.97	780.07	712.75	1930.99	1955.21	2034.21	1233.54	1384.17	1246.38
Gramd4	243.49	292.26	311.8	319.65	412.05	451.66	647.82	858.03	806.62	514.76	508.37	564.2
Cog5	1035.52	889.4	951.71	915.13	1018.08	949.12	1300.16	1159.07	1322.02	1120.55	1004.11	1118.74
Ints6l	581.98	739.67	535.97	364.46	342.85	344.47	1150.67	1094.04	1168.46	674.84	534.62	589.94
Smug1	93.65	97.42	112.09	71.7	73.39	74.21	130.24	137.41	146.5	107.77	99.15	98.68
Zranb3	159.21	153.35	158.96	189.2	156.22	152.99	200.46	226.57	225.93	257.38	234.26	274.59
Gmip	1921.19	1927.64	2420.03	1620.15	1624.1	1727.83	2619.58	2942.25	2775.53	2444.07	2818.89	2457.37
Csgalnact1	0	0	1.02	0	2.1	0	78.15	84.96	43.24	13.6	6.8	17.16
P2ry13	17.39	18.94	22.42	0	0	0	110.99	116.43	143.85	7.32	8.75	3.22
Tmem258	725.13	688.25	653.15	770.74	899.6	842.85	852.81	875.86	799.56	924.9	1108.11	1013.63
P2ry14	24.08	22.55	31.59	1	0	0	104.19	108.04	136.79	17.79	11.66	16.09
Thap11	401.36	382.46	420.83	440.14	414.15	440.66	510.78	552.79	569.23	444.66	554.06	545.96
Fut7	210.05	175.9	222.13	123.48	65.01	116.35	304.65	325.17	354.77	151.71	162.33	151.24
Mag	22.74	37.89	21.4	166.3	198.16	182.31	313.72	323.07	328.3	231.22	228.43	270.3
Tbc1d9b	1666.99	1916.82	1634.41	2955.51	3403.37	2741.08	2380.61	2534.22	2253.96	3444.3	3301.01	3547.15
Man1b1	1212.12	1024.71	1184.03	1341.33	1289.63	1434.67	1410.02	1362.56	1270.83	1413.5	1853.66	1632.53
Pnpla7	986.02	987.72	1061.76	906.17	862.9	917.05	1485.9	1665.7	1570	1263.89	1176.16	1199.19
Psenen	387.98	385.17	473.82	484.95	508.51	499.29	698.78	708.03	616	567.07	594.88	538.46
Phkb	1681.71	1664.25	1730.19	1823.3	1718.46	1671.03	2243.57	1938.43	1986.55	2444.07	2484.51	2370.49
Zfp146	721.12	690.05	819.24	563.62	597.63	496.55	870.93	830.75	924.88	750.17	888.44	786.23
Paip2	990.03	958.86	1052.59	1106.33	1196.32	1134.18	1420.21	1305.92	1310.54	1609.15	1371.53	1527.41
Rnf139	634.15	631.42	617.49	658.22	624.89	643.13	834.69	801.38	825.16	756.45	725.13	698.28
Aff3	0	0	0	0	0	0	13.59	17.83	17.65	25.11	8.75	3.22
Mycn	0	0	0	0	0	0	9.06	13.64	12.36	41.85	9.72	18.23
Elf2	845.54	870.46	906.87	665.19	646.91	660.53	1031.75	1065.72	997.25	981.4	995.36	964.29
Mxd4	541.84	626.01	509.48	374.42	511.66	480.97	1113.29	1129.7	1029.02	843.29	842.75	895.64
Zfp692	206.03	245.35	278.18	254.92	205.5	191.47	432.63	509.78	405.96	251.1	327.57	259.57
Rsrp1	3439.68	3395.25	3041.6	1665.96	2756.46	2102.53	5618.56	4835.58	5628.71	3972.66	3348.64	3611.51
Traf3ip3	854.9	832.58	836.57	496.9	462.38	473.64	1057.8	1075.16	1089.91	819.22	861.22	825.92
Sf3b6	1094.38	996.74	1292.04	1047.57	1053.72	1092.03	1536.87	1555.57	1586.77	1279.58	1240.31	1156.28
Ints7	1209.44	1159.11	1398.01	885.26	873.38	895.07	1423.61	1526.2	1403.21	1536.96	1922.68	1649.69
Arhgef4	66.89	128.09	110.05	95.6	123.72	131.92	146.1	198.25	168.56	191.47	164.27	173.76
Wdhd1	1224.16	1206.02	1465.26	1027.66	1025.41	1040.73	1433.8	1565.01	1540	1327.71	1457.07	1305.38
H2-DMa	203.36	221.9	188.51	184.22	197.11	227.2	440.56	536	550.69	262.61	330.49	325
Gpr160	626.13	469.96	722.44	407.28	300.91	349.96	1200.5	982.85	1157.87	659.15	903.02	706.86
Cisd1	143.15	108.24	166.09	121.49	111.14	115.43	165.35	181.47	207.39	246.92	299.39	272.45
Phf12	891.03	959.76	908.91	782.69	887.01	833.68	1000.04	1153.83	1116.39	960.47	965.23	905.29
Rpl10a	5030.42	5567.34	5279.23	5146.26	4793.65	5407.95	6401.15	6732.05	5693.14	5707.37	6449.42	6364.93
Sirpa	4396.26	5468.11	4217.48	2630.88	3185.29	3157.92	6013.82	6010.38	5773.45	3403.5	3369.06	3300.45
Ankrd13b	48.16	55.93	68.27	223.06	241.15	248.27	164.22	213.98	137.67	331.67	361.6	441.92
Fgd3	579.3	527.69	503.37	677.14	748.62	730.16	847.14	812.92	871.93	818.18	821.37	787.3
Smim3	54.85	74.87	45.85	190.2	221.23	173.15	199.33	240.21	173.86	355.73	228.43	319.64
Cntln	303.7	297.67	316.9	41.82	90.17	87.03	832.42	662.93	706.9	178.91	173.02	139.44
Iffo1	163.22	241.74	191.56	156.34	146.79	136.5	251.43	331.46	271.82	252.15	224.54	235.98
Sesn1	272.93	286.85	270.02	358.49	381.65	349.96	321.64	329.36	338.89	468.73	458.8	455.86
Sgsm2	156.53	223.7	209.91	279.82	304.06	273.01	261.62	344.05	280.64	333.76	326.6	350.75
Upf3a	355.88	323.83	390.26	286.79	272.61	334.39	434.9	497.19	459.79	328.53	451.99	336.8
Poli	295.67	252.57	296.52	260.9	229.62	219.87	387.33	396.5	399.78	317.02	309.11	367.91
Usp5	2262.35	2163.97	2275.34	2195.72	2212.29	2152.92	2446.3	2771.28	2433.11	2249.47	2604.07	2415.54
Tfdp1	4400.28	4082.59	4318.35	3985.16	3750.42	4144.6	5253.88	4773.69	4600.58	5663.42	6171.42	5589.42
Tmco3	173.92	193.03	169.15	258.91	296.72	303.24	336.37	294.75	300.94	416.41	437.41	367.91
Dcun1d2	238.14	195.74	290.4	315.67	300.91	307.82	349.96	331.46	347.71	333.76	419.92	361.47
Ripor1	520.43	533.1	565.52	498.89	440.36	442.49	806.37	920.96	805.74	1058.82	1195.6	1244.24
Lpar1	14.72	11.73	5.09	16.93	15.73	8.25	57.76	25.17	41.48	28.25	27.22	32.18
Pbx3	77.6	90.2	94.76	90.62	150.98	131.92	148.36	159.44	172.09	792.02	784.43	755.12
Mvb12b	1455.61	1420.7	1511.12	1392.12	1298.02	1409.93	2072.56	2098.91	1986.55	1586.14	1624.26	1597.13
Zscan2	38.8	25.26	37.7	19.92	25.16	22.9	62.29	63.98	46.77	47.08	35.97	33.25
Gngt2	119.07	169.58	113.1	4.98	3.15	7.33	157.42	195.1	218.86	25.11	27.22	13.94
Ctnnal1	38.8	67.65	61.14	121.49	124.77	119.1	116.65	99.65	118.26	150.66	183.71	152.31
Gcnt1	351.86	292.26	327.09	69.71	141.54	137.42	682.93	567.47	654.83	379.79	245.92	316.42
Rccd1	185.96	189.43	208.89	117.5	134.21	89.78	214.05	296.85	254.17	163.22	191.49	160.89
Lmtk2	168.57	192.13	287.35	340.56	354.39	382.03	308.05	318.88	351.24	438.38	505.46	481.61
Siglecf	107.03	121.77	98.84	17.92	11.53	8.25	465.48	487.75	500.39	59.64	46.66	61.14
Myo16	1.34	0	1.02	0	0	0	5.66	16.78	12.36	21.97	23.33	33.25
Camk1d	6.69	13.53	7.13	0	0	0	60.02	78.67	110.32	91.02	99.15	91.17
Daglb	284.97	182.21	313.84	211.11	175.1	196.05	565.14	529.71	549.81	273.07	353.82	308.91
Tnrc18	1618.83	1795.94	1620.15	2681.67	2887.52	2731.92	3765.72	5392.56	4949.17	3737.25	3420.57	3606.15
Ncam1	1094.38	1296.22	1077.04	1233.79	1270.76	1116.77	1577.64	1372	1421.74	1497.2	1325.85	1330.05
Ubald1	436.15	470.86	489.1	380.39	351.24	357.29	646.68	634.6	562.17	432.11	493.79	505.2
Plekhg5	14.72	18.94	22.42	82.65	123.72	105.36	142.7	175.17	171.21	172.63	145.8	166.26
Bahcc1	9.37	7.22	6.11	2.99	0	0	754.28	931.45	779.27	880.95	1072.15	966.43
Orai2	606.06	621.5	720.4	522.79	548.36	545.1	985.32	1269.21	1083.73	852.7	858.3	805.54
Wdr70	349.19	337.36	356.64	360.48	368.02	333.47	387.33	453.14	400.66	423.74	435.47	418.32
4932438H23Rik	0	0	0	0	1.05	0	26.05	17.83	20.3	33.48	20.41	26.82
Fgl2	765.27	641.34	383.13	530.76	483.35	439.75	1131.41	701.74	843.69	812.95	517.12	846.3
Cited2	1796.77	1681.39	1478.51	1521.57	1647.16	1457.57	4027.33	3202.39	3399.47	2874.09	2475.76	2714.8
Rhbdd2	354.54	380.66	364.79	288.78	314.54	310.57	533.43	541.25	497.74	377.7	370.34	384
Pik3cd	2996.84	2658.29	2617.71	2011.5	1997.36	2051.23	3056.74	3340.85	3116.18	2327.94	2324.12	2432.7
Ptger3	2.68	0.9	0	4.98	2.1	0.92	13.59	18.88	22.95	49.17	55.41	58.99
Plcb2	2133.91	2228.92	2813.35	2282.36	2390.54	2420.43	4519.99	4942.57	4629.7	2932.68	3402.11	2790.96
Gpr34	9.37	9.92	8.15	6.97	5.24	8.25	63.42	32.52	64.42	42.9	16.52	18.23
Ints13	507.06	453.72	470.76	570.59	480.2	561.59	605.91	544.4	572.76	617.3	610.43	629.63
Suco	838.85	713.51	674.55	686.1	746.52	698.1	1058.93	812.92	916.94	938.5	848.58	1049.02
Dtx3	318.41	535.81	362.75	375.41	370.11	316.07	631.96	736.35	540.98	558.7	422.83	523.44
Ltb4r2	8.03	10.82	6.11	5.97	4.19	5.5	44.17	49.3	42.36	23.02	16.52	16.09
Spns2	10.7	15.33	13.25	17.92	31.45	31.15	161.95	184.61	157.97	143.34	136.08	197.36
Ltbp4	0	0.9	1.02	1.99	5.24	0.92	5.66	10.49	6.18	25.11	16.52	32.18
Ppp1r14c	0	0	0	2.99	1.05	3.66	4.53	2.1	0.88	26.16	32.08	24.67
Slco4c1	37.46	42.4	17.32	3.98	12.58	7.33	363.55	246.5	330.06	63.82	33.05	25.74
Rcsd1	1368.65	1349.44	1287.97	1075.46	1128.17	1195.56	1722.6	1627.94	1747.39	1994.18	2014.05	1841.69
Erg	99	120.87	92.73	8.96	24.12	13.74	334.1	301.04	289.47	375.61	331.46	358.26
Rnf167	434.81	436.58	428.98	318.65	404.71	421.42	1032.88	1029	923.12	595.32	681.39	617.83
Six5	6.69	9.92	9.17	24.89	35.65	26.57	31.71	27.27	25.59	54.41	44.71	52.56
Plekhh2	29.43	36.08	37.7	99.58	79.68	54.05	176.68	178.32	237.4	564.98	583.22	565.27
Ino80d	1189.37	1629.07	1251.28	1373.2	1475.21	1326.57	1562.91	1706.61	1825.05	3538.46	3008.43	3322.98
Rfx3	2.68	1.8	0	3.98	9.44	10.08	18.12	17.83	30.01	40.8	34.02	53.63
Mgl2	1826.2	1483.84	2334.44	389.35	223.33	251.02	3489.38	3810.77	3523.9	1123.69	2037.38	1554.23
Arhgef10l	119.07	140.72	71.33	438.15	539.97	505.71	295.59	418.52	437.73	580.68	521.98	622.12
Sh3kbp1	1467.65	1417.09	1676.19	870.32	981.38	1082.87	1900.41	1667.8	1938.9	1290.04	1375.42	1297.87
Chd7	2158	2235.23	2642.16	2469.57	2778.47	2488.23	2441.77	2988.41	3162.95	2861.53	3042.45	2792.03
Uspl1	580.64	537.61	653.15	584.53	629.09	532.28	701.05	655.58	749.26	692.63	797.06	622.12
Tox	1.34	3.61	4.08	16.93	11.53	11.91	16.99	22.03	30.01	59.64	54.43	41.83
Cftr	32.11	36.98	29.55	3.98	0	0.92	409.98	341.95	421.84	5.23	10.69	5.36
Hibch	474.95	504.24	608.32	700.04	631.19	650.46	812.04	674.46	714.84	865.26	786.37	863.46
Mfsd6	81.61	115.46	56.04	66.72	115.33	46.72	172.15	198.25	230.34	123.46	95.26	139.44
Rpl21	5991.01	5936.27	7513.81	5812.44	5642.92	6437.69	7552.95	8297.05	7649.68	7400.22	8111.59	7954.55
Stx3	8.03	14.43	17.32	1.99	4.19	0.92	171.01	153.14	141.2	58.59	73.87	82.59
Mbp	470.93	545.73	494.2	379.4	435.12	427.84	665.94	649.29	696.31	515.81	523.92	484.82
Ydjc	343.83	360.81	403.51	331.6	341.8	359.13	423.57	555.93	487.15	445.71	450.05	496.62
Ptpre	1542.57	1657.03	1525.38	1545.47	1505.62	1518.95	1786.03	1898.57	1906.24	2088.34	1936.28	1962.89
Rpl37	4112.63	4150.25	4216.46	3969.23	4126.82	4159.26	4599.27	5074.73	4657.94	4262.48	4937.91	4786.03
Znrf3	25.42	24.35	31.59	64.73	104.85	104.44	41.9	67.13	38.83	128.69	137.06	113.7
Csgalnact2	1679.04	1542.47	1226.83	1893	1750.96	1911.06	2632.04	1681.44	1818.87	3100.08	2215.26	3124.54
Dstyk	267.58	235.43	305.69	307.7	300.91	259.27	354.49	340.9	396.25	420.6	403.39	374.34
Ccno	20.07	27.96	21.4	77.67	75.49	75.12	151.76	204.54	178.27	129.74	136.08	128.71
4632404H12Rik	117.73	99.22	98.84	53.77	54.52	54.05	144.97	139.51	171.21	82.65	96.23	84.74
Tmem108	17.39	14.43	18.34	5.97	12.58	6.41	57.76	72.38	52.07	17.79	19.44	19.31
Lgr6	0	0	3.06	61.74	165.66	161.24	21.52	30.42	30.89	281.44	302.3	284.24
Flt3	0	0	0	0	0	0.92	33.98	72.38	80.31	351.54	260.5	299.26
Tom1	350.52	390.58	386.19	285.79	265.27	261.1	455.28	525.52	480.09	276.21	397.56	350.75
Fam129c	41.47	45.1	59.1	35.85	42.99	35.73	66.82	69.23	92.66	65.91	65.13	71.87
Dpy19l3	331.79	295.87	405.55	341.56	272.61	258.35	720.3	691.25	646	369.33	426.72	333.58
Rpl7	13645	13223.8	15552.4	14205	13669	15305	16769.6	17435.3	16516.4	24771.3	26807.6	26944.2
S1pr4	105.69	102.83	65.21	36.84	53.47	30.23	263.88	275.87	279.76	91.02	92.34	76.16
Cdkn2a	9.37	11.73	11.21	41.82	99.61	106.27	87.21	75.52	61.78	443.62	373.26	500.91
Ascc1	242.16	248.06	240.47	200.15	226.47	237.28	331.84	341.95	316.82	333.76	334.38	348.6
4921513I03Rik	0	0	0	0	0	0	11.33	9.44	10.59	15.69	10.69	7.51
Swi5	1826.2	1790.53	1894.25	2032.41	2220.68	2195.98	2064.63	2077.93	1975.96	2349.91	2743.07	2456.3
Ttc41	22.74	36.08	20.38	30.87	51.38	41.23	60.02	73.43	48.54	95.21	76.79	85.81
Sh2d5	195.33	170.48	180.36	216.09	173	176.81	411.11	522.37	399.78	620.43	684.31	711.15
Trim39	303.7	321.12	327.09	259.9	250.59	256.52	400.92	467.82	417.43	314.93	332.43	333.58
Gpr150	2.68	0	6.11	4.98	4.19	2.75	12.46	14.69	14.12	12.56	13.61	15.02
Penk	1265.63	1461.29	1982.9	1151.14	1316.89	1404.44	4054.52	3761.47	3882.21	2317.47	1876.02	1528.48
Pqlc3	1300.42	1237.59	1033.23	875.3	885.97	915.22	1660.31	1408.72	1458.81	1106.95	943.84	1044.73
Ccdc149	151.18	137.11	151.83	157.34	147.84	136.5	257.09	246.5	246.22	200.88	208.01	242.41
Ccdc9b	0	5.41	3.06	20.91	31.45	23.82	20.39	16.78	15.89	50.22	41.8	38.61
4933440M02Rik	1.34	0	2.04	8.96	25.16	24.74	99.66	110.14	136.79	34.53	46.66	52.56
Gapt	2068.36	1805.87	2369.08	1351.29	1324.23	1491.47	2701.12	2429.33	2818.77	4116	4218.61	4201.45
Slc25a23	4.01	9.92	2.04	16.93	33.55	28.4	32.84	41.96	36.18	92.07	82.62	101.9
Rpl27a	5069.22	5018	5662.36	5463.92	5723.66	6183	6004.76	6246.39	5871.41	7014.15	6847.95	6936.63
Tmem215	9.37	9.92	6.11	1	3.15	1.83	80.41	66.08	105.02	27.2	36.94	25.74
Cxxc5	0	4.51	0	6.97	5.24	7.33	24.92	26.22	11.47	37.67	11.66	19.31
Rpl14-ps1	173.92	165.97	227.23	200.15	175.1	172.23	249.16	239.16	238.28	232.27	242.04	237.05
Ckap4	355.88	426.66	224.17	268.86	397.37	382.95	1698.82	1486.34	1652.96	1609.15	1067.29	1237.8
Ltb4r1	575.29	770.33	532.92	184.22	251.64	178.65	1968.37	1803.11	1770.34	756.45	725.13	648.94
Cd24a	125.76	181.31	120.24	1688.86	1808.63	1942.21	4351.24	3831.75	4325.23	2862.58	1989.75	2379.07
Neurl3	1070.3	1008.47	1083.15	654.24	651.11	625.72	2516.52	2249.96	2321.03	1705.41	1535.81	1686.16
Rpl9	10385.9	10296.7	10910	10212.9	10399.9	11092.6	11797.7	12061.7	11280.4	12247.6	13018.4	12664.4
Sfn	57.53	84.79	62.16	72.69	80.73	87.95	121.18	139.51	109.43	115.09	110.81	146.95
Atmin	509.73	464.55	517.63	642.29	640.62	648.62	544.75	628.31	587.76	752.26	764.99	815.19
Arl4a	48.16	62.24	50.95	91.61	69.2	59.55	245.76	247.55	223.28	94.16	102.06	120.13
Paxx	127.1	146.13	125.33	203.14	240.1	232.7	217.45	249.65	205.63	282.49	302.3	277.81
Sned1	54.85	79.38	89.67	107.55	165.66	145.67	130.24	217.13	209.16	173.68	178.85	175.91
Arid4a	860.25	870.46	847.77	828.5	780.07	747.57	1074.79	946.14	1134.92	945.82	924.4	873.11
Nwd1	1.34	0	0	1	0	1.83	43.04	43.01	54.72	7.32	10.69	10.73
Smim5	2.68	7.22	6.11	0	0	0	22.65	24.13	24.71	8.37	6.8	11.8
Inka2	0	2.71	12.23	1.99	5.24	0	18.12	14.69	14.12	16.74	22.36	11.8
Nrip1	6.69	15.33	17.32	0	2.1	0	110.99	125.87	97.96	233.32	141.92	173.76
Tob2	717.1	568.28	628.7	610.42	700.39	611.98	1063.46	1062.57	1065.2	962.56	1034.24	999.68
Cyb561d1	240.82	240.84	219.08	136.42	153.08	182.31	274.08	288.46	302.7	240.64	253.7	250.99
Rnf24	128.44	152.44	110.05	98.58	95.41	102.61	174.41	202.44	205.63	152.75	175.94	160.89
Ccdc125	478.96	544.83	612.4	312.68	317.69	283.09	754.28	738.45	793.39	522.09	524.9	467.66
Yjefn3	5.35	1.8	8.15	1.99	3.15	3.66	16.99	15.73	15.89	24.06	27.22	31.11
Prmt6	361.23	390.58	367.84	486.94	465.53	452.57	450.75	587.4	488.03	811.9	749.44	791.59
Espnl	116.4	120.87	118.2	144.39	202.36	184.14	190.27	196.15	193.27	258.43	253.7	240.27
Rps23	6969	6948.35	7879.62	6799.27	7210.4	7759.68	8404.63	9044.94	8541.91	8029.03	8913.52	8819.08
Zfpm1	2.68	3.61	5.09	13.94	49.28	25.65	45.3	34.61	34.42	123.46	74.85	110.48
Zfp646	765.27	815.44	751.99	548.68	579.81	594.57	882.25	938.79	927.53	789.93	954.53	803.39
Arhgap15	1129.17	1046.36	826.38	1291.54	1152.28	1218.46	1635.4	1396.13	1456.16	1626.94	1366.67	1640.04
Zfp672	218.07	156.05	256.78	182.23	182.44	194.22	405.45	339.85	389.19	223.9	272.17	238.12
Arl4c	24.08	46	31.59	25.89	49.28	50.39	89.47	131.12	165.03	176.82	108.87	148.02
Gpr171	38.8	39.69	33.63	0	0	0	60.02	58.74	81.19	9.42	7.78	3.22
Lamtor4	943.2	973.29	1033.23	887.25	996.06	973.85	1302.43	1376.2	1142.86	1054.63	1290.86	1133.76
Zscan29	464.24	395.99	424.91	400.31	427.78	347.22	710.11	743.69	719.25	563.94	511.29	481.61
P2ry10	0	0.9	0	0	0	0	11.33	4.2	10.59	2.09	2.92	1.07
Prkca	50.84	73.06	58.08	34.85	59.76	47.64	92.87	90.21	91.78	155.89	179.83	152.31
Eml5	0	2.71	1.02	61.74	111.14	101.69	75.88	68.18	51.19	175.77	137.06	164.11
Gpr183	8.03	3.61	8.15	0	1.05	0	48.7	58.74	76.78	10.46	12.64	24.67
Taf7	383.97	296.77	335.24	156.34	202.36	200.63	425.84	425.87	436.85	377.7	373.26	461.23
Gfod1	512.41	527.69	493.18	415.25	471.82	524.03	840.35	919.91	823.39	1007.55	1083.81	1087.64
Tacstd2	2.68	9.02	2.04	131.44	143.64	125.51	46.43	48.25	34.42	277.26	219.68	266.01
Arhgef39	303.7	339.16	441.21	322.64	291.48	302.33	525.5	491.95	483.62	322.25	432.55	399.01
Epx	0	0	0	0	0	2.75	3553.93	2904.49	1608.83	92.07	148.72	135.15
Ankrd44	1968.02	2000.71	1920.74	1244.74	1263.42	1224.87	2502.93	2332.83	2394.28	2202.38	2202.62	2277.17
Mogat2	212.72	380.66	189.53	302.72	636.43	357.29	1023.82	928.3	878.11	896.65	699.86	676.82
B4galt3	212.72	278.73	226.21	260.9	325.03	301.41	351.09	394.4	352.13	493.84	460.74	469.81
Cebpe	379.96	471.76	370.9	496.9	516.9	501.13	2271.89	2022.34	2027.15	2222.26	2120	2154.89
Repin1	125.76	110.95	139.6	167.29	147.84	133.76	184.61	224.47	190.62	190.42	199.27	185.56
A630001G21Rik	611.41	635.93	645	505.86	472.86	480.97	823.36	726.91	789.86	710.41	622.1	552.4
Fes	3126.62	3376.3	3461.41	2025.44	2139.95	2374.63	3661.52	4175.8	3874.26	2659.6	2904.43	2644.01
Nrgn	0	0	1.02	1	0	0	44.17	56.64	41.48	107.77	78.73	107.26
Gas5	1925.2	2035.88	2221.33	1705.79	1642.97	1605.99	2593.53	2715.69	2516.06	3657.74	3691.77	3936.52
Dis3l2	255.53	266.1	247.61	321.64	363.82	359.13	301.26	352.44	303.59	413.27	416.03	405.45
Usp21	236.8	228.21	238.44	196.17	231.71	206.13	302.39	276.92	293	347.36	351.87	350.75
3110082I17Rik	381.29	362.62	392.3	312.68	235.91	327.98	421.31	509.78	456.26	321.2	373.26	355.04
Dennd4a	1121.14	1141.07	951.71	1279.59	1380.85	1230.37	1383.97	1325.85	1517.05	1836.19	1571.77	1708.68
Slc39a8	297.01	239.94	329.12	208.12	159.37	199.72	439.43	379.71	324.77	267.84	328.55	300.33
Ercc6	568.6	671.11	680.67	513.83	512.71	458.98	814.3	875.86	795.15	654.96	731.94	609.25
Cpsf3	1600.1	1375.6	1555.95	1421.99	1388.19	1518.04	2308.13	2373.73	2153.35	1609.15	1912.96	1783.77
Kcnn4	8.03	12.63	0	6.97	11.53	10.99	98.53	125.87	86.49	670.65	592.94	763.71
Rhob	1386.04	1232.17	1124.93	916.13	1128.17	775.97	2894.79	2312.9	2205.42	1206.34	1340.43	1281.78
Zfp869	246.17	265.2	256.78	226.04	245.34	216.21	331.84	351.39	330.95	280.4	273.14	303.55
Msra	674.29	674.72	676.59	441.14	536.82	567.09	855.07	874.81	857.81	715.64	684.31	597.45
Dsp	0	1.8	3.06	2.99	19.92	12.83	152.89	156.29	156.21	141.25	137.06	117.99
Dmac2l	85.62	79.38	104.95	120.49	111.14	132.84	200.46	135.31	152.68	204.02	156.5	144.8
Agap1	116.4	182.21	130.43	125.47	163.56	141.09	311.45	293.7	305.35	265.75	254.67	255.28
Nfic	541.84	572.79	669.46	895.22	1009.69	883.16	721.43	722.71	814.57	1213.67	1347.23	1103.73
Smyd3	157.87	181.31	145.71	300.73	274.7	262.93	221.98	209.79	217.98	376.65	387.84	423.68
Tns1	1.34	0	0	1	0	0	79.28	100.7	112.96	10.46	7.78	7.51
B4galnt4	4.01	5.41	3.06	12.95	19.92	15.57	37.37	56.64	46.77	61.73	42.77	43.98
Izumo4	46.83	52.32	50.95	32.86	37.75	34.81	73.62	78.67	67.95	82.65	60.27	71.87
A430033K04Rik	73.58	76.67	95.78	80.66	84.93	73.29	124.58	131.12	144.73	108.81	102.06	115.84
Med12l	6.69	8.12	5.09	0	0	0	33.98	44.06	45.89	9.42	6.8	9.65
Tmem154	881.66	1193.39	722.44	107.55	159.37	144.75	1671.64	1511.51	1714.74	739.71	431.58	595.3
Rab31	1929.22	1887.05	1955.38	1312.45	1231.97	1464.9	2137.11	2153.46	2104.81	2197.15	2229.84	2417.69
Chst13	76.26	106.44	110.05	224.05	212.84	200.63	428.1	433.21	401.55	504.3	578.36	508.42
Nbeal2	1596.09	1583.07	1873.87	1255.69	1357.78	1312.82	1889.09	2347.51	2448.99	1784.93	1879.91	1839.54
Hmga2	0	0	0	0	0	0	160.82	109.09	84.72	249.01	178.85	269.23
Ces1d	252.86	228.21	607.3	3.98	3.15	4.58	1648.99	1549.27	1447.33	55.45	70.96	69.72
Rpl38	2711.88	2693.47	2886.71	2580.1	2668.38	2831.78	3039.75	3314.63	3110.88	2923.26	3121.19	3141.7
Bcl2	45.49	54.12	41.78	124.47	146.79	113.6	106.46	112.24	83.84	816.09	675.56	794.81
Bloc1s2	321.09	270.61	381.09	341.56	319.79	338.05	396.39	454.19	476.56	529.41	613.35	519.15
Dtnbp1	897.72	932.7	1202.37	711.99	571.42	619.31	1233.34	1381.44	1281.42	989.77	1153.8	1009.34
Brd9	796.04	825.36	941.52	782.69	761.2	795.21	1015.89	1101.38	1003.43	909.2	983.69	829.14
Prtn3	24151.3	24603.8	27572	24619	22956.5	27573	30924.2	34448	31856.3	32883	36747.6	34026.7
Camk2b	2.68	0	1.02	1	0	0.92	4.53	3.15	9.71	5.23	3.89	7.51
Unc13d	711.75	924.58	747.92	1071.47	1203.66	1216.63	1381.71	1602.77	1342.31	1301.55	1467.77	1285
Nfam1	2166.02	2026.86	2398.63	1287.56	1411.26	1488.72	2818.91	2842.61	3177.07	1502.43	1733.13	1531.7
Adamts17	5.35	0.9	7.13	1	1.05	0	41.9	59.79	64.42	40.8	53.46	80.45
Rpl23a	5277.92	5275.08	6408.24	5610.3	5408.06	6035.51	6782.82	7111.76	6794.52	6591.46	7490.46	6860.48
Rpl5	8983.84	8553.96	8892.47	9197.14	9067.26	9600.19	10934.7	9872.55	9442.08	10859.2	10980	11628.3
Rpl30	4928.74	4751.9	5037.74	4633.42	4619.61	4931.56	5771.46	5574.03	5598.71	5886.28	6406.65	6207.25
Eif4b	6753.6	6178.01	6837.22	6651.9	6688.26	7450.02	7892.72	8026.43	8278.04	8161.9	8500.4	9092.6
Deaf1	250.18	233.63	275.12	222.06	235.91	221.71	396.39	439.5	399.78	256.33	286.75	281.03
Sh2d3c	482.97	420.35	550.24	29.87	42.99	34.81	722.56	710.13	726.31	159.03	182.74	198.43
2610301B20Rik	152.52	123.58	153.86	369.44	309.3	306.91	223.11	172.02	170.33	410.14	336.32	402.23
Fcgr3	2321.22	2527.49	2501.55	1943.79	2251.09	1931.22	3098.65	3190.85	3171.78	3295.73	3062.87	3320.83
Nrm	469.59	458.23	515.59	296.75	274.7	291.33	660.27	766.77	648.65	329.57	367.43	328.22
Dbp	28.1	34.28	15.28	30.87	26.21	32.98	49.83	47.2	42.36	61.73	62.21	57.92
Tmem40	603.38	610.68	598.13	741.87	774.83	706.34	733.89	870.61	738.67	879.91	868.02	850.59
Grb2	2281.08	2185.62	2349.72	1849.19	1928.16	2061.31	2354.56	2590.86	2609.61	2528.82	2486.45	2468.1
Alox5ap	2274.39	2175.7	2185.67	1718.74	2035.1	2044.82	3636.61	3550.64	3650.1	2424.19	2397.03	2461.66
Tpt1	13938	13758.7	16328.8	11623.9	12831.3	13414.1	16937.2	17548.6	18878	17140.9	14960.5	16406.8
Slc35e3	173.92	126.28	136.54	120.49	139.45	127.34	211.79	187.76	206.51	224.95	221.62	215.6
Gtf2i	2417.54	2276.73	2462.83	2275.39	2048.73	2219.8	2720.38	2828.97	2719.93	2544.51	2688.64	2557.13
Adgrg3	2095.12	2131.5	2345.65	2918.67	2453.45	2869.34	4112.28	4377.19	3950.16	3725.74	4495.64	3969.77
Rpl35a	3685.85	3625.26	4268.42	3521.12	3813.33	4116.2	4425.99	4554.46	4305.82	4769.92	5074	4731.33
Trmt61a	244.83	195.74	198.7	166.3	161.47	174.07	282	270.62	277.11	216.58	272.17	218.81
Tdrd5	0	0	0	0	0	0	67.95	60.84	67.95	59.64	49.57	50.41
Maml3	56.19	87.5	49.93	80.66	80.73	86.12	147.23	158.39	157.09	151.71	109.84	159.82
Fiz1	377.28	419.44	449.36	394.33	394.23	360.96	517.57	596.84	502.15	416.41	473.38	473.03
Hipk2	259.55	324.73	407.58	347.53	425.68	330.73	525.5	795.09	743.08	942.68	825.25	785.16
Rps7	6990.41	6961.88	7435.35	6768.4	6778.43	7474.76	11033.3	11614.8	10713.8	7773.74	8790.07	8678.57
Sec22c	334.47	306.69	325.05	418.23	386.89	347.22	705.58	558.03	573.64	513.72	540.45	532.02
Rps17	6456.59	6444.11	6745.52	6367.1	6565.59	6938.82	7799.85	7787.27	7513.78	7400.22	8952.4	7966.35
Rps12	11751.9	12255	12569.9	11579.1	12004.1	13458	14648.4	14702.9	13349.9	14998.2	17533.5	17299.2
Rpl34	4958.17	5036.04	4776.89	5013.82	4821.96	5236.64	5587.98	5838.36	5177.75	5550.43	5808.85	5795.37
Ear6	0	0	2.04	0	1.05	0	1099.7	792.99	456.26	4.19	7.78	5.36
Lancl2	303.7	315.71	309.76	191.19	159.37	196.97	459.81	369.22	396.25	224.95	238.15	242.41
Serpinb2	16.05	43.3	5.09	8.96	40.89	58.63	140.44	102.8	64.42	457.22	130.25	282.1
Tubb3	0	0.9	0	1	1.05	1.83	5.66	8.39	12.36	17.79	9.72	15.02
Ganc	310.39	313	345.43	275.83	274.7	262.02	441.69	438.45	420.08	392.35	355.76	408.67
Ppox	325.1	340.07	346.45	298.74	304.06	287.67	397.52	474.12	383.9	510.58	475.32	517
4833420G17Rik	540.5	696.37	631.76	484.95	453.99	459.9	763.34	772.01	783.68	613.11	600.71	536.31
Nrg1	330.46	293.16	278.18	60.74	54.52	70.54	570.8	589.5	610.7	472.91	481.15	522.37
Serpina11	0	0.9	1.02	1.99	11.53	7.33	11.33	12.59	7.94	39.76	16.52	21.45
Zfp35	615.42	566.48	688.82	511.84	430.93	499.29	852.81	813.97	885.17	688.44	793.18	724.02
1190007I07Rik	90.98	91.11	75.4	116.51	119.53	97.11	122.31	116.43	111.2	157.99	154.55	166.26
B9d2	276.94	287.75	259.83	299.73	258.97	262.93	371.48	424.82	386.54	366.19	345.07	384
Slc24a3	0	0.9	0	14.94	26.21	19.24	32.84	16.78	34.42	93.12	50.55	80.45
Brpf3	396.01	462.74	488.08	259.9	231.71	249.19	596.85	766.77	648.65	329.57	349.93	349.67
Trerf1	301.02	327.44	305.69	179.24	133.16	120.93	433.77	418.52	479.21	300.28	314.94	283.17
Ipcef1	28.1	54.12	13.25	9.96	25.16	27.48	232.17	296.85	289.47	59.64	60.27	50.41
Rab44	5375.59	6590.24	5836.6	4567.7	4944.64	4748.33	7904.04	9510.67	7799.71	6985.9	6210.3	6744.63
Hvcn1	1770.01	1760.77	2445.5	247.95	368.02	283.09	2757.75	2735.62	2633.44	579.63	834	604.96
Clasp1	836.17	958.86	795.81	1183	1330.52	1108.53	1006.83	1041.59	1045.79	2215.99	2153.05	2006.87
COX1	91611.1	82556.6	109108	99455.8	96393.1	103992	126337	98518.9	122408	124318	109702	134479
ND4	8618.6	8484.51	11005.8	11084.2	10886.4	12179.1	16005.1	10992.8	12845.1	18283.5	17005.7	20128.8
ND5	19070.1	18608	19457	23537.5	25233.8	27223.9	30297.9	20345.1	24026.6	41797.2	30337.1	44309.9
CYTB	28629.2	28474.4	38147.8	30706.3	30105	34484.3	47658.7	39664.3	45048.2	54127.4	48891.2	57400.2
Wdr6	446.85	479.88	414.72	696.06	793.7	784.21	545.89	643	506.57	893.51	1011.88	912.8
Hmgb1	5019.71	4460.55	5254.78	4422.32	3835.34	4404.78	6031.94	5569.83	5326.89	4459.17	4876.67	4688.42
Zbtb16	0	0	0	1.99	1.05	2.75	80.41	95.45	72.37	206.11	243.98	233.83
Rnasel	1139.87	1153.7	987.37	722.95	776.92	739.32	1321.68	1263.96	1385.56	1291.09	888.44	1095.14
Hes6	271.59	308.49	325.05	381.39	425.68	437	388.46	415.38	431.55	811.9	822.34	828.06
Frat1	99	98.32	99.86	113.52	135.25	109.02	424.7	449.99	442.14	178.91	222.59	205.94
Rps28	2634.28	2721.43	2397.61	2555.2	2502.72	2742.91	3497.3	3164.63	2754.35	2911.75	3740.37	3377.68
S1pr3	17.39	8.12	11.21	128.46	69.2	62.3	96.27	106.99	112.08	109.86	130.25	137.3
Cst7	905.74	962.47	966.99	998.78	685.71	557.93	2502.93	2637.02	2259.25	1262.84	1553.3	1542.43
Trp53i11	18.73	18.94	2.04	1.99	2.1	1.83	35.11	46.15	60.89	150.66	128.31	127.64
Psrc1	161.88	128.99	185.45	103.56	102.75	98.94	275.21	242.3	282.41	292.95	289.66	255.28
Clk2	650.21	715.31	842.68	664.19	650.06	610.15	859.6	1067.81	943.41	702.04	750.41	726.16
4930438A08Rik	446.85	621.5	528.84	85.64	113.24	119.1	1232.21	1185.29	1172.87	341.08	426.72	288.53
Fcho1	18.73	19.84	23.44	1432.95	1478.36	1385.2	704.44	893.69	872.81	1710.64	1785.62	1783.77
Runx3	532.47	534.9	540.05	741.87	879.68	828.19	891.31	1013.27	909.88	1015.92	1129.5	1079.06
Treml2	1903.8	1677.78	1448.96	996.79	1042.19	960.11	2267.36	2424.08	2378.39	1642.63	1591.21	1582.11
Rpl23	8462.07	8654.09	9110.52	9203.12	9150.09	9663.41	9973.2	10048.8	9857.75	10711.6	10464.9	10749.8
Stfa1	7493.45	10053.1	8621.42	10261.6	15573.1	10651.9	26813	20002.1	23420.3	26333.4	21503.2	19678.3
Bscl2	452.2	526.79	436.11	556.65	541.02	616.56	645.55	742.64	593.05	641.36	739.71	712.22
Lratd2	365.24	364.42	234.36	279.82	185.58	232.7	723.7	718.52	612.47	846.43	688.2	763.71
Gm10384	108.37	97.42	119.22	38.84	38.79	49.47	147.23	174.12	172.97	85.79	74.85	75.08
Zfp783	457.55	449.21	570.62	180.24	180.34	164.9	650.08	830.75	752.79	251.1	290.64	249.92
Grcc10	94.99	111.85	112.09	61.74	83.88	76.96	190.27	208.74	221.51	156.94	106.92	145.88
Gpr174	0	0	0	0	0	0	16.99	13.64	15	9.42	7.78	6.44
9830107B12Rik	41.47	40.59	35.66	8.96	10.48	27.48	225.38	216.08	266.52	69.05	35.97	43.98
Ppp1r12b	172.59	201.15	226.21	126.47	152.03	130.09	243.5	277.97	314.18	282.49	363.54	314.28
Prob1	4.01	5.41	0	9.96	14.68	10.99	67.95	93.35	79.43	50.22	65.13	54.7
Cops9	429.46	436.58	571.64	505.86	470.77	480.97	604.78	577.96	577.17	672.75	753.32	571.71
4930520O04Rik	53.52	33.38	48.91	37.84	33.55	37.56	66.82	86.01	91.78	77.42	78.73	91.17
Rbm15b	1036.85	971.49	1196.26	870.32	872.34	861.17	1363.59	1296.48	1240.82	1055.68	1179.07	1146.63
Mrgpra9	0	0	0	0	0	0	2.27	5.24	4.41	6.28	3.89	1.07
Zfp788	119.07	122.68	117.18	102.57	123.72	81.54	180.07	159.44	179.15	167.4	109.84	142.66
Spint2	303.7	323.83	321.99	755.81	928.95	823.61	1014.76	1024.81	894.88	1635.31	1635.93	1746.23
I830077J02Rik	699.71	677.43	605.26	406.28	316.64	430.58	945.68	906.28	1066.08	783.65	614.32	644.64
Zfp865	393.34	395.99	421.85	312.68	286.24	283.09	455.28	560.13	533.04	378.75	402.42	389.36
Gm15417	16.05	17.14	19.36	16.93	18.87	18.32	37.37	44.06	37.95	36.62	32.08	32.18
Mex3a	0	2.71	0	23.9	28.31	32.06	40.77	30.42	20.3	100.44	69.01	105.12
Atxn7l3b	1654.95	1611.93	1508.06	1225.82	1164.86	1184.56	2398.73	2108.35	2268.08	1939.77	1808.95	1973.62
BC025920	36.12	46	40.76	28.88	23.07	29.32	61.16	63.98	68.84	52.31	41.8	52.56
B3galt5	108.37	49.61	70.31	0	1.05	0.92	231.04	249.65	220.63	18.83	31.1	27.89
Commd6	290.32	288.65	281.23	331.6	301.96	328.89	369.21	354.54	350.36	418.51	384.92	379.71
Zfp652	856.24	706.29	646.02	892.23	1032.75	998.59	1079.32	1011.17	1126.1	1141.47	1072.15	1138.05
Sox4	61.54	50.51	56.04	67.71	49.28	42.14	336.37	259.09	284.17	303.42	263.42	337.88
Ctdsp2	1011.43	994.04	928.27	1035.62	1071.55	1067.3	1319.42	1373.05	1284.95	1459.54	1320.99	1348.28
Zfp566	32.11	29.77	20.38	17.92	27.26	22.9	55.49	48.25	37.07	47.08	45.69	39.69
Mon1b	449.53	425.76	471.78	497.9	520.05	520.37	659.14	644.04	675.13	508.48	663.9	653.23
Alkbh1	429.46	575.5	454.46	384.38	351.24	366.45	635.36	876.91	621.29	516.85	490.88	538.46
BC005561	113.72	165.07	165.07	148.37	176.14	181.4	164.22	218.18	238.28	264.7	206.07	259.57
Rpl36a	2963.4	2948.74	3043.63	3324.95	3080.44	3364.05	4115.67	3586.3	3530.08	3553.11	3946.44	3937.59
B3gnt7	1.34	0.9	7.13	0	0	0	11.33	24.13	26.48	15.69	6.8	8.58
Ino80dos	89.64	108.24	82.54	46.8	58.71	46.72	138.17	167.83	134.14	207.16	212.87	183.42
Trp53cor1	29.43	29.77	41.78	34.85	16.78	21.07	86.07	80.77	97.08	68.01	72.9	87.95
Nbdy	183.29	163.27	196.66	139.41	117.43	122.76	235.57	241.25	219.75	152.75	181.77	164.11
Bcas1os2	0	0	0	0	0	0	5.66	12.59	7.06	11.51	4.86	18.23
5530601H04Rik	156.53	138.91	145.71	138.42	146.79	136.5	212.92	193	196.8	237.5	175.94	207.02
Gimap1	2.68	0	1.02	0	0	3.66	7.93	9.44	10.59	10.46	4.86	18.23
4930523C07Rik	396.01	418.54	407.58	284.8	287.28	269.34	577.6	568.52	560.4	433.15	424.78	380.78
Rps27	3851.75	3731.7	3362.57	3490.25	3929.71	4219.72	5238.03	4349.92	4265.22	4910.11	5829.26	5502.54
Rps13	5140.12	5070.32	5155.94	4919.22	4856.56	5282.44	5928.88	5647.45	5353.37	5501.25	5874.95	5681.67
LOC115488819	17.39	19.84	18.34	17.92	18.87	17.41	46.43	57.69	46.77	27.2	34.99	32.18
Bend4	1.34	1.8	0	215.09	327.13	224.45	12.46	9.44	6.18	473.96	412.14	460.15
Serpinb10	20.07	37.89	9.17	8.96	15.73	20.16	901.51	693.34	658.36	304.46	194.41	208.09
Rpl41	5819.76	5896.58	5771.39	6592.15	6177.65	6995.62	7453.29	7820.84	7029.27	9065.87	11684.8	10125.5
9330182O14Rik	0	0	0	1.99	2.1	1.83	5.66	2.1	1.77	12.56	7.78	7.51
Zfp955a	58.87	57.73	63.18	48.79	35.65	32.98	89.47	112.24	112.96	73.24	59.29	57.92
Syne1	200.68	340.97	251.68	258.91	423.59	325.23	2198.27	2539.46	2906.14	855.84	900.1	586.72
Zfp955b	38.8	68.55	54	34.85	40.89	32.98	89.47	100.7	81.19	51.27	55.41	63.28
1700086O06Rik	48.16	68.55	77.44	25.89	27.26	38.48	98.53	100.7	97.08	40.8	67.07	62.21
C030034L19Rik	1.34	1.8	1.02	5.97	7.34	4.58	6.8	9.44	10.59	28.25	11.66	23.6
B230208H11Rik	53.52	92.91	117.18	35.85	31.45	56.8	176.68	210.84	195.04	89.98	66.1	81.52
Panct2	113.72	78.48	63.18	73.69	88.07	80.62	366.94	233.91	328.3	230.18	154.55	208.09
Ptprv	187.3	271.51	228.25	173.27	209.7	154.83	288.8	369.22	322.12	281.44	233.29	240.27
2700099C18Rik	145.83	197.54	203.79	171.28	178.24	118.18	272.94	256.99	226.81	233.32	189.55	204.87
Kctd12	1681.71	2305.59	1194.22	1076.45	1186.88	906.98	3889.16	2557.3	3103.82	3253.88	1739.93	2431.63
2810013P06Rik	64.22	49.61	62.16	46.8	40.89	37.56	88.34	84.96	102.37	74.28	60.27	77.23
Thap6	109.71	101.93	104.95	85.64	80.73	83.37	152.89	167.83	150.91	129.74	92.34	117.99
Peg13	120.41	135.3	129.41	236	214.94	229.03	515.31	628.31	602.76	344.22	311.05	358.26
Ndufb1-ps	1208.1	1058.08	1288.98	1039.61	1025.41	1034.32	1685.23	1691.93	1680.32	1248.19	1057.57	1274.27
Gm29776	0	0	0	1.99	0	0	9.06	8.39	7.94	9.42	10.69	4.29
Scmh1	28.1	35.18	30.57	406.28	442.46	485.55	5.66	8.39	5.3	297.14	334.38	340.02
Tfe3	749.21	774.84	710.22	433.17	455.04	434.25	514.18	515.03	587.76	292.95	356.74	331.44
Gna12	1966.68	1993.49	2076.64	1859.15	1760.4	2012.75	1313.75	1394.03	1274.36	1117.41	1319.04	1265.69
Dlat	1135.86	1022.9	1066.85	1446.89	1176.4	1299.08	747.48	713.27	720.14	1041.03	944.81	1034.01
Gpr107	832.16	791.98	745.88	630.34	751.76	568	597.98	565.37	642.47	532.55	548.22	545.96
Slfn4	11504.4	9566.95	2606.5	1828.28	1904.04	1791.96	2971.8	3078.62	2780.82	741.8	411.17	569.56
Trim25	2876.44	2478.78	1827	1424.98	1660.79	1525.37	962.66	1013.27	961.06	1207.39	1127.55	1187.39
Scpep1	480.3	578.2	341.35	560.63	471.82	349.05	117.78	190.91	185.33	233.32	203.15	212.38
Pparg	1146.56	1355.75	1338.91	362.47	429.88	570.75	27.18	38.81	47.66	168.45	134.14	160.89
Acvr1b	512.41	476.27	444.27	364.46	465.53	436.08	278.61	254.89	313.29	320.16	255.64	291.75
Zfp385a	127.1	155.15	186.47	58.75	125.82	134.67	64.56	78.67	82.96	43.94	51.52	54.7
Itga5	808.08	1018.39	871.21	871.32	1013.88	992.18	629.7	816.07	713.08	570.21	591.97	471.95
Kat2b	573.95	507.84	471.78	522.79	551.5	484.64	408.85	373.42	373.31	372.47	386.87	380.78
Serpinf1	517.76	685.54	643.98	1304.49	1114.54	1037.07	22.65	36.71	36.18	3.14	0.97	8.58
Hip1r	248.85	392.38	288.37	150.36	212.84	192.39	176.68	222.37	192.39	145.43	82.62	110.48
Hoxa10	646.19	579.1	534.95	1670.94	1599.98	1555.6	270.68	249.65	199.45	1063	906.9	972.87
Slc7a7	111.04	125.38	112.09	45.81	36.7	54.05	49.83	57.69	65.31	4.19	4.86	4.29
Ccl3	1135.86	1826.61	428.98	1745.62	2691.45	1231.29	62.29	93.35	50.3	321.2	271.2	388.29
Mapk7	358.55	522.28	337.28	499.89	461.33	393.02	176.68	233.91	214.45	210.3	231.34	225.25
Snrnp27	543.18	481.68	499.29	482.96	530.53	562.51	424.7	388.1	421.84	444.66	432.55	445.14
Oas1c	326.44	298.57	216.02	72.69	96.46	90.7	39.64	57.69	46.77	41.85	16.52	28.96
Agpat3	60.2	82.08	58.08	147.38	117.43	130.09	19.25	32.52	37.07	2.09	0.97	0
Glmp	2112.51	2187.43	1781.14	1835.25	2225.93	2141.01	1393.03	1275.5	1234.65	1487.79	1674.81	1650.76
Mef2d	949.89	966.98	872.23	994.8	1032.75	1112.19	791.65	838.1	733.37	849.57	844.69	926.74
Tubb6	325.1	394.19	308.74	826.51	913.23	870.33	210.65	297.9	240.05	262.61	278.97	317.5
Tubb5	17803.1	17301	18130.4	16106	15303.6	16678.3	15127.4	14496.2	13721.4	11621.9	14964.4	12709.5
Gstt1	86.96	113.66	63.18	10.95	9.44	17.41	0	0	0	2.09	0	1.07
Ubl3	1091.71	1125.74	938.46	767.76	935.25	894.15	769	729.01	788.09	728.2	575.44	695.06
Gramd3	101.68	129.89	131.45	111.53	114.28	70.54	18.12	16.78	17.65	2.09	7.78	5.36
Il16	1533.21	1692.21	1496.85	1006.75	940.49	1016.91	919.63	980.75	1073.14	834.92	750.41	807.68
Rin2	331.79	424.86	372.94	91.61	122.67	126.43	47.57	43.01	108.55	72.19	64.15	40.76
Rac1	5293.98	5122.64	4681.1	4326.72	4378.46	4555.03	4919.78	3832.8	4019	3866.99	4085.44	3930.08
Ugp2	2163.35	2075.57	2044.03	2433.72	2534.18	2624.73	1544.79	1263.96	1355.55	1968.02	1464.85	1797.71
Vwf	48.16	64.04	108.01	13.94	25.16	21.99	12.46	27.27	28.24	3.14	0.97	0
Blvra	694.36	657.58	778.49	463.04	463.43	497.46	422.44	452.09	442.14	307.6	343.13	312.13
Rab34	28.1	53.22	41.78	76.68	101.7	65.96	6.8	15.73	12.36	9.42	2.92	7.51
Ccne1	448.19	456.43	492.16	550.67	631.19	534.11	383.93	380.76	332.71	438.38	450.05	416.18
Acp2	1392.73	1488.35	1546.78	722.95	823.06	794.29	686.32	756.28	722.78	648.68	641.54	584.58
Mien1	369.25	348.18	386.19	505.86	547.31	557.93	300.12	291.6	284.17	351.54	365.48	366.84
Lcp2	2028.22	2795.4	1912.59	2319.2	2513.21	2175.82	1525.54	1452.77	1552.35	1388.39	1019.66	1303.23
Plekha3	655.56	647.66	420.83	1057.53	1128.17	935.38	475.67	361.88	348.6	606.83	486.99	537.38
Atg4d	385.31	386.97	369.88	386.37	416.25	415.01	284.27	249.65	255.93	287.72	325.63	266.01
Ap2a2	1289.71	1252.02	1041.38	1141.18	1155.43	1054.47	917.36	883.2	998.13	641.36	676.53	660.73
Clptm1	1723.19	1647.11	1767.9	1495.68	1461.58	1559.26	1366.98	1552.42	1497.64	1214.71	1356.95	1260.33
Prkar2b	1601.44	1763.47	1806.62	1161.09	1273.9	1201.05	1024.95	789.85	808.39	621.48	409.22	580.29
Stard3nl	147.17	154.25	166.09	137.42	127.91	112.68	107.59	96.5	100.61	86.84	87.48	90.1
Pafah1b2	2108.49	2061.14	1706.76	2095.15	1995.26	2081.46	1627.47	1329	1394.38	1804.8	1456.1	1792.35
Grk5	119.07	186.72	83.55	48.79	98.56	83.37	9.06	9.44	18.53	18.83	23.33	22.53
Ap1m2	46.83	78.48	93.74	30.87	42.99	25.65	13.59	10.49	11.47	9.42	10.69	9.65
Fcgrt	331.79	357.2	386.19	43.81	50.33	73.29	73.62	87.06	122.67	17.79	3.89	13.94
Dusp3	297.01	368.93	219.08	368.44	480.2	458.07	107.59	102.8	129.73	283.54	224.54	271.37
Ier3	287.64	503.33	180.36	242.97	489.64	371.04	147.23	198.25	209.16	250.06	161.36	254.21
Homer3	207.37	207.47	230.28	245.96	301.96	269.34	104.19	135.31	139.44	147.52	162.33	166.26
Kpna6	1460.96	1289.9	1286.95	1505.64	1531.83	1497.88	1026.09	1033.2	1028.14	1119.5	1231.56	1151.99
Man1a	354.54	386.97	282.25	371.43	382.7	338.97	254.82	173.07	172.97	188.33	135.11	167.33
Dnase2a	1558.63	1446.86	2097.02	1702.81	1707.98	1522.62	1074.79	1193.68	1081.97	885.14	1183.93	1014.7
Gys1	1883.73	2437.29	1102.51	2272.4	2891.71	3353.06	1231.08	1263.96	1243.47	1502.43	1165.46	1689.38
Mmd	121.75	175.9	136.54	227.04	234.86	220.79	109.86	82.87	89.13	115.09	88.45	108.33
Stat3	2422.89	2469.76	2543.32	2170.83	2124.22	2203.31	1723.74	1644.73	1764.16	1804.8	1871.16	1727.99
Hmox2	1015.45	984.12	899.74	870.32	858.71	873.08	865.27	850.68	781.03	635.08	695	639.28
Lpcat3	1969.35	2060.24	1546.78	2257.46	2273.11	2414.94	1003.44	1168.51	1043.14	1777.6	1766.18	1802
Clcn5	349.19	327.44	288.37	396.33	351.24	349.96	225.38	224.47	263.87	214.48	214.82	213.45
Dnajb11	2830.95	2484.19	2467.92	2989.37	2753.31	2905.98	2175.62	2285.62	2265.43	2185.64	2481.59	2210.67
Grap	171.25	134.4	151.83	90.62	137.35	123.68	28.31	29.37	45.01	33.48	43.74	40.76
Ap1s1	1796.77	1719.27	2011.43	1785.46	1595.79	1837.77	1565.18	1549.27	1465.87	1367.47	1659.26	1529.56
Map2k1	2461.69	2211.78	1663.96	1797.41	1965.9	2010.92	1621.81	1417.11	1460.57	1518.13	1129.5	1525.27
Cstb	1142.55	1047.26	1190.15	989.82	988.72	864.83	539.09	577.96	556.87	789.93	842.75	800.17
Pex5	706.4	816.34	738.75	684.11	724.5	691.68	526.63	670.27	597.47	550.33	579.33	565.27
Plekha8	25.42	23.45	17.32	151.36	195.02	196.97	5.66	4.2	7.06	58.59	42.77	56.85
Hmox1	416.08	631.42	414.72	594.49	1190.03	636.71	70.22	84.96	82.96	151.71	65.13	183.42
Mthfd2	1946.61	2104.44	1886.1	3312.01	2584.51	2785.97	1113.29	1364.66	1310.54	1928.26	2132.63	1958.6
Napa	1446.24	1603.81	1265.55	1324.4	1422.79	1399.86	1166.52	1318.51	1143.75	970.93	1101.31	1127.32
Sra1	666.26	729.74	637.87	743.86	877.58	779.63	488.13	582.16	550.69	619.39	606.55	660.73
Fblim1	36.12	67.65	40.76	10.95	33.55	45.81	4.53	5.24	7.94	3.14	3.89	5.36
Sfmbt1	523.11	539.41	466.68	590.51	636.43	614.73	338.63	363.98	333.59	494.88	451.02	454.79
Snai3	93.65	135.3	126.35	216.09	188.73	171.32	55.49	95.45	65.31	61.73	54.43	61.14
Hfe	583.31	513.26	632.77	84.64	52.42	50.39	317.11	348.25	364.48	17.79	24.3	28.96
Cdc42	7624.56	6910.46	6688.45	7052.2	6856.02	7015.77	6561.97	5312.84	5970.25	6419.87	5774.83	6199.74
Cnp	342.5	349.09	312.82	369.44	447.7	404.02	185.74	178.32	210.92	256.33	223.57	212.38
Psmd2	5831.81	5438.35	5917.1	6826.16	6394.69	6477.08	4658.16	4906.9	4564.39	5154.94	6202.52	5672.01
Slc44a4	132.45	186.72	104.95	34.85	38.79	23.82	9.06	15.73	11.47	5.23	1.94	3.22
Neu1	2377.41	2523.88	2473.02	3258.23	3838.49	3100.21	1887.95	2068.49	2013.03	2372.93	2504.92	2122.71
M6pr	6502.08	6200.56	7156.16	5730.79	5576.87	5568.28	4875.61	5024.39	4808.85	4209.12	4214.72	4202.52
Rhoa	5545.5	5628.68	5027.55	5009.83	5046.34	5332.83	4959.42	4442.23	4523.8	4293.87	3962.97	4060.94
Ctsd	7266.01	7877.44	8633.65	6257.56	8128.87	7849.46	4510.93	4710.75	4379.95	3824.09	3442.93	3829.25
Tmem184b	531.14	471.76	364.79	474	634.33	534.11	322.78	305.24	340.65	312.83	319.8	283.17
Bcl2l13	1634.89	1718.37	1723.06	1443.9	1674.42	1598.66	1022.69	1075.16	1148.16	1131.01	1162.55	1144.49
Vav2	238.14	205.66	273.08	262.89	328.17	270.26	144.97	129.02	173.86	185.19	208.99	231.69
Ppp2cb	2207.5	2240.65	2409.84	3771.07	3584.76	3655.38	1689.76	1696.12	1702.38	2723.42	2927.75	2596.81
Pou6f1	16.05	18.04	12.23	46.8	56.62	54.05	0	2.1	0.88	18.83	2.92	10.73
Gosr1	1118.47	1068.01	1076.02	993.8	1075.74	1006.83	857.34	811.87	815.45	801.44	784.43	769.07
Acaa1b	5.35	10.82	12.23	13.94	36.7	30.23	0	1.05	0	0	0	1.07
Plcd1	46.83	56.83	50.95	19.92	27.26	21.07	18.12	14.69	19.42	0	0.97	0
Cars	1181.35	1421.6	1143.27	1712.76	1398.67	1485.97	984.18	1094.04	1039.61	975.12	941.9	1013.63
Tbrg1	1317.81	1313.36	1256.38	1329.38	1435.37	1415.43	713.5	806.63	728.96	1008.6	1144.08	1056.53
Pgam1	3491.86	3476.43	2814.37	3604.77	4052.38	3989.77	2145.04	2638.06	2180.71	2490.11	2135.55	2832.79
Gltp	786.67	851.52	827.4	1118.28	1318.99	1284.42	532.3	559.08	544.51	893.51	815.53	831.28
Amotl1	319.75	388.78	353.58	654.24	710.87	603.73	81.54	130.07	138.56	274.12	225.51	240.27
Pea15a	135.13	152.44	132.46	139.41	167.76	126.43	3.4	16.78	15.89	47.08	41.8	38.61
Ehmt2	2410.85	2456.23	2209.11	2032.41	2077.04	1917.47	1848.32	2074.79	1803.87	1611.25	1783.68	1695.81
Mcemp1	1729.87	1850.97	1941.12	2316.21	2879.13	2528.54	1277.51	1214.66	1343.2	1978.48	1770.07	1606.78
Chp1	1782.05	1825.71	1891.19	1555.43	1746.77	1708.59	1346.6	1232.5	1226.7	1209.48	1190.74	1157.36
Ceacam16	152.52	337.36	176.28	90.62	133.16	131.92	30.58	76.57	57.36	71.15	35.97	62.21
Slc9a5	28.1	64.04	56.04	33.86	49.28	40.31	14.72	33.57	18.53	15.69	8.75	23.6
Surf4	8486.15	8610.79	7021.65	8067.91	7999.91	7810.06	6444.19	6219.12	6016.14	6321.52	6586.48	6594.47
Dnajb9	733.16	583.61	477.89	453.09	519	570.75	489.26	190.91	285.05	393.4	333.41	436.56
Efr3a	1545.25	1494.67	1576.33	1614.18	1613.61	1654.54	1209.56	1183.2	1270.83	1255.52	1119.78	1264.62
Cnksr3	128.44	180.41	102.91	171.28	127.91	141.09	81.54	87.06	89.13	83.7	104.98	87.95
Abca1	140.48	306.69	82.54	3.98	6.29	9.16	10.19	16.78	9.71	0	0.97	0
Sash1	854.9	897.52	530.88	962.93	1747.82	1373.29	61.16	102.8	138.56	37.67	13.61	40.76
Ppt2	226.1	230.92	246.59	228.04	212.84	215.29	167.62	189.86	180.03	132.88	128.31	134.08
Lpl	2002.8	3503.49	1496.85	492.92	458.19	690.77	14.72	18.88	31.77	1.05	0	0
Pdzd11	476.28	409.52	491.14	555.65	461.33	583.58	322.78	340.9	354.77	370.38	406.31	342.17
Eps8	13.38	26.16	15.28	30.87	56.62	47.64	5.66	7.34	9.71	14.65	10.69	15.02
Med28	833.5	681.94	912.99	757.8	721.35	674.28	596.85	688.1	678.66	574.4	651.26	567.42
Sqstm1	2087.09	2552.75	2254.96	2567.15	3317.39	2209.72	1550.46	1645.77	1551.47	2055.91	1772.98	1959.68
Nfe2l2	1638.9	1795.94	1328.72	1389.13	1330.52	1310.08	1215.22	902.08	1146.39	876.77	896.21	823.77
Rxra	89.64	110.95	148.77	400.31	510.61	491.97	53.23	53.5	45.89	34.53	24.3	35.4
Dstn	11264.9	12920.7	10818.3	10956.7	11703.1	10259.8	9525.85	7011.06	7345.21	8364.88	6987.92	7088.94
H2-M3	196.67	195.74	99.86	108.54	105.9	101.69	41.9	48.25	42.36	76.38	45.69	67.58
Lonrf3	207.37	228.21	225.19	449.1	507.46	432.42	30.58	37.76	51.19	121.37	154.55	127.64
Ctsz	8736.34	8310.42	9336.73	5559.51	5371.37	5381.39	3248.14	3913.57	3344.75	3548.93	4299.29	3871.09
Prelid3b	1280.35	1253.82	1332.8	1270.63	1177.44	1165.33	1034.01	992.29	910.76	1027.43	1047.85	938.54
Ppfibp1	1303.09	1218.64	1332.8	856.38	874.43	830.94	348.82	346.15	350.36	423.74	347.01	358.26
Cd274	676.97	1066.2	472.8	161.32	207.6	209.8	62.29	71.33	53.83	130.78	60.27	72.94
Lamp2	7179.05	6721.04	5151.86	5451.97	5479.36	5097.38	5077.2	3180.36	3603.33	4369.2	3132.85	3957.97
Tox4	1576.02	1393.64	1342.99	1669.94	1560.14	1615.15	1202.76	1151.73	1184.34	1371.65	1353.07	1364.37
Cyth1	481.64	483.49	545.14	338.57	415.2	405.85	295.59	323.07	317.71	218.67	229.4	212.38
Rnd3	167.23	223.7	192.58	82.65	47.18	47.64	14.72	13.64	21.18	0	0	0
Brca1	1150.57	1052.67	1327.71	1125.25	1109.29	1144.25	895.84	945.09	1034.31	877.82	929.26	906.36
Cntnap1	41.47	51.42	36.68	140.41	174.05	148.41	20.39	15.73	21.18	38.71	29.16	36.47
Nt5c3b	50.84	67.65	61.14	482.96	409.96	442.49	20.39	19.93	14.12	71.15	70.96	72.94
Elmo2	1308.44	1361.17	1412.28	1012.72	1127.12	1107.61	973.99	971.31	1066.97	657.05	752.35	772.29
Ada	163.22	210.17	257.8	265.88	238.01	284	146.1	165.73	162.38	163.22	175.94	161.97
Pgs1	891.03	1040.04	960.88	814.56	934.2	780.55	614.97	705.93	676.01	607.88	681.39	606.03
Slc12a7	155.19	178.6	165.07	223.06	298.82	246.44	46.43	60.84	63.54	108.81	101.09	80.45
Ctsa	3616.28	3807.47	3427.78	3319.97	3463.13	3583.93	2391.94	2557.3	2191.3	2791.43	2852.91	2986.17
Slc12a4	104.35	168.68	92.73	290.77	413.1	338.97	37.37	50.35	56.48	175.77	154.55	169.47
Myo1c	1173.32	1435.13	1174.86	1497.67	1569.58	1340.31	975.12	1120.26	1081.09	1190.65	1144.08	1189.54
Mlx	1032.84	1062.59	902.8	1542.48	1608.37	1436.5	741.82	677.61	789.86	915.48	1160.6	1055.46
Dhx58	1578.69	1258.33	327.09	110.53	175.1	147.5	109.86	125.87	133.26	100.44	77.76	91.17
Mybl2	1529.19	1631.77	1894.25	1811.35	1484.65	1550.1	1218.62	1623.75	1308.78	1046.26	1461.93	1121.96
B4galt5	1416.81	1233.08	1258.42	819.54	816.77	814.45	510.78	585.3	527.75	501.16	540.45	550.25
Cyb5r3	846.88	999.45	919.1	879.29	999.2	983.01	673.87	851.73	752.79	683.21	701.81	769.07
Vmp1	1364.63	1361.17	1179.96	1506.63	1703.78	1424.59	776.93	700.69	720.14	1050.45	929.26	1003.97
Pmp22	2702.51	2802.61	2347.68	133.44	158.32	145.67	1.13	7.34	9.71	7.32	1.94	5.36
Psmb6	1408.78	1455.88	1659.89	1508.63	1664.99	1612.4	1097.44	1269.21	1116.39	1004.41	1340.43	1163.79
Sept8	236.8	257.08	240.47	383.38	408.91	374.7	118.92	167.83	156.21	268.89	242.04	268.15
Acadvl	1010.1	1042.75	1344.01	865.34	1053.72	1050.81	686.32	715.37	614.23	666.47	671.67	688.62
Ndel1	832.16	810.02	865.1	864.35	975.09	917.05	575.33	586.35	676.89	691.58	636.68	709
Zbtb4	94.99	92.91	65.21	91.61	144.69	122.76	24.92	26.22	30.01	52.31	26.24	61.14
Cd68	674.29	861.44	887.51	455.08	650.06	681.61	346.56	380.76	420.96	401.77	334.38	453.72
P4ha2	4.01	41.49	2.04	46.8	205.5	222.62	0	0	0	28.25	1.94	31.11
Ccl6	1404.77	3452.07	1836.17	3056.09	6708.18	6334.17	201.59	202.44	189.74	337.94	48.6	150.17
Ccl4	216.74	256.18	62.16	380.39	832.49	406.76	19.25	18.88	7.94	61.73	30.13	66.5
Natd1	187.3	207.47	180.36	312.68	395.28	331.64	113.25	130.07	137.67	166.36	184.69	213.45
E2f2	945.88	1080.63	818.22	616.4	620.7	568.92	236.7	292.65	327.41	420.6	355.76	301.41
Plod1	770.62	1035.53	506.42	955.96	1345.2	1369.62	509.65	581.11	522.45	555.57	389.78	591.01
Atp6ap1	3453.06	3489.06	3604.06	3052.1	2998.66	3171.66	2856.28	3031.41	3049.11	2569.62	2634.2	2590.38
Ccl9	2999.52	3567.53	2613.63	3636.64	4357.49	3477.65	1855.11	1813.6	2064.21	182.05	117.62	169.47
Rab5c	3153.38	3039.85	3008.99	2515.37	2712.42	2841.86	2521.05	2666.39	2648.44	2187.74	2370.78	2152.75
Rnf145	1340.55	916.46	880.38	978.86	1098.81	1397.11	578.73	644.04	601	905.02	736.8	997.54
Atp6v1e1	2649	2808.93	3111.9	2429.73	2815.17	2718.18	2167.69	2097.86	2117.17	2169.95	2394.11	2150.6
Atp6v0a1	1277.67	1606.52	1758.73	1263.66	1458.44	1391.61	766.73	967.12	916.06	1055.68	1061.46	1032.93
Calm3	3932.02	3747.04	3871.03	4100.67	4295.63	4616.41	3551.67	3338.75	3252.09	3161.81	3711.21	3368.03
Slc6a8	26.76	21.65	34.64	80.66	137.35	101.69	0	0	0	8.37	6.8	13.94
Akt3	44.15	41.49	21.4	5.97	9.44	2.75	6.8	2.1	11.47	1.05	0	0
Lrp11	82.95	72.16	73.37	105.55	89.12	77.87	20.39	17.83	22.06	48.13	32.08	42.9
Cd164	7132.22	6196.96	4832.93	3913.47	3815.42	3873.42	3551.67	2467.09	2903.49	2997.54	2231.78	2952.92
Smpd2	156.53	174.09	208.89	102.57	102.75	82.45	116.65	148.95	130.61	68.01	62.21	52.56
Slc16a10	1332.53	1151.89	1467.3	1085.41	836.69	1110.36	644.42	583.21	662.77	674.84	748.46	662.88
Tnfaip3	994.04	1015.69	674.55	48.79	144.69	109.02	154.03	99.65	119.14	50.22	44.71	56.85
Dusp6	650.21	941.72	534.95	1918.89	2605.48	2263.77	238.97	229.72	231.22	1030.57	640.57	739.04
Sgk1	84.29	141.62	106.99	89.62	120.58	141.09	39.64	41.96	43.24	38.71	12.64	25.74
Epb41l2	814.77	880.38	841.66	814.56	813.62	809.86	345.43	414.33	445.67	515.81	493.79	486.97
Stx7	1743.25	1617.34	1447.94	1592.27	1732.09	1739.74	1398.69	1199.98	1254.94	1184.37	944.81	1111.23
Ifngr1	5948.2	6881.6	6241.13	5981.73	4907.94	5221.06	4807.66	5319.14	4947.41	4248.88	3828.83	3720.92
Fgd6	223.43	252.57	127.37	293.76	301.96	287.67	55.49	71.33	64.42	164.26	144.83	116.92
Dram1	1598.76	1837.44	1497.87	665.19	591.34	583.58	656.88	556.98	592.17	272.03	231.34	212.38
Sgpl1	1411.46	1443.25	1492.78	1104.33	1265.52	1056.31	690.85	673.41	743.96	896.65	656.12	770.14
Rab1a	3829	3547.69	2594.27	3692.4	3847.93	3653.55	2590.13	1769.55	1900.95	2857.35	2467.98	2815.63
E2f7	315.74	260.69	288.37	272.85	351.24	263.85	198.2	174.12	204.74	234.36	245.92	183.42
Csrp2	24.08	36.98	20.38	108.54	128.96	92.53	7.93	7.34	3.53	65.91	54.43	50.41
Phlda1	42.81	88.4	38.72	27.88	70.25	54.97	14.72	14.69	16.77	14.65	8.75	17.16
Prmt2	38.8	38.79	23.44	46.8	66.05	88.87	9.06	14.69	17.65	40.8	34.02	38.61
Dip2a	167.23	200.25	185.45	267.87	316.64	243.69	43.04	48.25	64.42	193.56	185.66	180.2
Cpeb4	904.4	1140.17	672.51	1125.25	1295.92	1072.8	612.71	429.01	510.98	630.9	408.25	528.8
Ppp2ca	4087.21	3898.58	4028.97	5021.78	4252.64	4231.63	3679.64	3361.83	3523.9	3865.94	3697.6	3760.61
Mapk9	647.53	690.05	695.95	768.75	876.53	819.94	566.27	544.4	601.88	597.42	592.94	631.77
Kremen1	165.9	206.57	139.6	376.41	445.6	453.49	100.8	119.58	114.73	234.36	251.76	217.74
Tnip1	2075.05	2395.8	2175.48	692.08	793.7	769.55	872.06	967.12	1009.6	641.36	646.4	629.63
Vdac1	3812.95	4297.28	3245.39	4022.01	4148.84	4568.77	3095.25	2894	2726.99	3443.25	3363.22	3578.26
Upp1	127.1	340.97	98.84	45.81	90.17	98.03	15.86	14.69	21.18	3.14	0.97	3.22
Pttg1	299.68	269.71	281.23	214.1	212.84	199.72	139.3	150	147.38	144.38	167.19	136.22
Ogdh	2911.22	2880.19	3316.72	4207.22	3674.93	3802.88	2429.31	2714.64	2534.6	2356.19	2925.81	2479.9
Xbp1	6928.86	7077.34	8261.73	9534.72	9242.36	9524.15	5885.84	5414.59	5769.03	7215.03	6589.39	6772.52
Tom1l1	5.35	2.71	2.04	194.18	169.85	156.66	0	0	0	3.14	0.97	0
Nampt	3550.73	2897.32	1562.07	1705.79	1698.54	1854.26	1382.84	1233.54	1295.54	1417.69	1093.53	1480.22
Fam49a	44.15	51.42	45.85	13.94	19.92	32.06	7.93	15.73	22.06	4.19	3.89	3.22
Arsg	501.7	672.01	534.95	732.9	839.83	627.55	165.35	213.98	195.04	433.15	227.46	327.15
Klf11	133.79	276.02	100.88	83.65	103.8	106.27	55.49	84.96	47.66	44.99	22.36	48.27
Adcy3	318.41	495.22	412.68	823.52	931.05	934.46	190.27	187.76	194.15	93.12	49.57	64.36
Psmd12	1803.46	1606.52	1843.3	1781.47	1788.71	1882.66	1336.4	1341.58	1417.33	1581.95	1631.07	1546.72
Acox1	1060.94	1106.79	1179.96	987.83	885.97	958.28	660.27	698.59	724.55	640.31	579.33	695.06
Ankfy1	3119.93	2716.02	2365.01	1786.45	1854.76	1795.63	1613.88	1690.88	1766.81	1550.56	1557.19	1533.85
Rhbdf2	548.53	579.1	522.73	580.55	682.56	522.2	318.25	314.68	281.52	441.52	413.11	336.8
Pimreg	244.83	229.12	198.7	644.28	575.62	535.02	121.18	124.82	102.37	349.45	362.57	390.43
Mfsd11	628.8	486.19	539.03	518.81	553.6	550.6	391.86	345.1	387.43	326.43	398.53	431.19
Kif1c	177.94	174.99	193.6	403.3	460.28	447.07	95.13	136.36	136.79	179.96	147.75	176.98
Mink1	169.91	196.64	192.58	462.05	517.95	469.06	113.25	136.36	112.96	283.54	212.87	232.76
Slc46a1	57.53	58.63	60.12	90.62	81.78	58.63	29.45	44.06	37.07	43.94	50.55	48.27
Ankrd40	973.97	794.69	914.01	833.48	738.13	808.95	712.37	773.06	745.73	622.53	676.53	589.94
Abcc3	28.1	32.47	35.66	7.97	18.87	26.57	3.4	11.54	11.47	1.05	1.94	0
Xylt2	157.87	220.1	136.54	185.22	287.28	268.43	70.22	94.4	83.84	104.63	91.37	106.19
Lrrc59	5518.74	5574.55	5616.51	6575.22	5781.32	6369.9	4022.8	4141.18	3908.68	4825.37	5867.17	5157.16
Aurkb	1681.71	1667.86	1884.06	1469.79	1441.66	1469.48	1419.08	1530.39	1410.27	1030.57	1262.67	1200.26
Stat5b	1242.89	1168.13	1269.62	978.86	1013.88	1007.75	797.31	853.83	938.12	771.1	752.35	725.09
Ccdc43	486.99	415.84	467.7	489.93	446.65	474.56	369.21	317.83	375.95	411.18	384.92	392.58
Ptpn21	40.14	30.67	27.51	150.36	135.25	136.5	15.86	9.44	13.24	71.15	70.96	61.14
Nfkbia	1379.35	1758.06	1249.25	473	742.32	631.22	618.37	670.27	625.71	389.21	302.3	330.37
Hif1a	3792.88	4107.85	3123.11	3774.05	4395.23	3626.07	2952.55	2514.29	2608.73	3123.1	2127.77	2758.78
Susd6	2442.96	2504.04	2185.67	874.31	955.17	989.43	1035.15	1078.3	1160.51	563.94	630.85	554.54
Pfkp	3362.08	4040.2	2015.5	4938.14	5835.84	5670.88	1326.21	1662.56	1647.67	3382.57	2496.17	3543.94
Otub2	46.83	66.75	45.85	82.65	98.56	97.11	28.31	33.57	32.65	24.06	28.19	27.89
Evl	375.94	451.92	374.98	86.63	130.01	155.74	126.85	146.85	150.91	5.23	9.72	15.02
Gpr132	275.6	362.62	258.82	271.85	317.69	239.11	217.45	236.01	229.46	201.93	229.4	211.31
Tmem14c	1832.89	1807.67	2133.7	1965.69	1817.02	2017.33	1533.47	1668.85	1658.26	1453.26	1595.1	1482.36
Hivep1	639.51	705.39	605.26	791.66	972.99	869.41	412.25	546.49	568.34	645.54	549.2	619.97
Ly86	28.1	46	27.51	7.97	4.19	1.83	0	2.1	0	0	0	0
Ssr1	9850.79	9158.33	8130.28	12116.8	11292.1	12623.4	7165.62	5718.78	6249.12	9659.1	8468.33	9700.77
Ctsl	1161.28	1730.1	1060.74	1343.32	1707.98	1332.98	226.51	279.02	289.47	971.98	850.53	897.78
Prelid1	4144.74	4677.93	3327.92	3979.19	4819.87	4625.57	3006.91	2960.09	2837.3	3842.93	3166.87	3835.69
Txndc15	705.06	726.14	743.84	659.21	612.31	625.72	543.62	573.77	605.41	495.93	485.04	532.02
Golm1	198.01	298.57	235.38	402.3	395.28	383.86	114.39	141.61	136.79	313.88	303.27	313.21
Glrx	1561.3	1798.65	1426.54	1930.84	2324.48	1999.01	1278.64	1109.77	1174.63	1306.78	1066.32	1117.67
Vcan	758.58	1331.4	270.02	58.75	102.75	109.02	38.51	32.52	52.07	6.28	3.89	3.22
Pde8b	26.76	19.84	8.15	15.93	22.02	27.48	4.53	6.29	7.94	0	0	3.22
Scamp1	1226.83	1344.93	938.46	1468.79	1561.19	1500.63	831.29	714.32	785.44	1106.95	718.33	1002.9
Il6st	282.29	304.89	258.82	147.38	117.43	101.69	12.46	15.73	37.95	12.56	9.72	10.73
Ndufs4	852.23	736.06	845.74	694.07	695.14	666.03	524.37	583.21	567.46	480.23	519.06	480.53
Prxl2a	8.03	5.41	12.23	90.62	131.06	125.51	1.13	0	1.77	38.71	28.19	46.12
Nid2	792.02	823.55	990.43	253.93	306.16	314.23	722.56	747.89	706.02	127.64	199.27	133
Ap3m1	1946.61	1823.01	1616.07	2052.33	1889.36	1970.61	1586.7	1364.66	1364.38	1829.91	1721.47	1731.21
Ero1l	10997.4	13079.5	4610.79	16865.7	25111.1	24824.5	3351.2	3021.97	3227.38	11270.4	5599.87	11538.2
Eaf1	2318.54	1810.38	1715.93	2664.74	3351.99	3326.49	1165.39	1351.02	1194.93	1752.49	1721.47	2054.07
Btd	444.18	398.7	363.77	355.5	279.94	349.96	249.16	268.53	267.4	224.95	239.12	269.23
Ogdhl	109.71	126.28	208.89	490.93	464.48	447.07	19.25	8.39	13.24	143.34	136.08	138.37
Mapk8	545.85	561.06	435.1	557.64	551.5	503.88	376.01	399.64	388.31	482.33	416.03	454.79
Ctsb	10036.8	10594.4	9868.63	3926.41	4192.88	4428.6	3584.51	3460.43	3399.47	2523.59	2576.85	2528.17
Prkcd	4253.11	4245.86	5391.32	2416.79	2612.81	2763.98	3540.34	3743.64	3893.68	2081.02	1955.72	2042.27
Spata13	2504.51	2113.46	1689.44	1570.37	2388.44	2003.59	1454.19	1412.91	1472.04	1423.96	1426.94	1562.81
Pbk	980.66	873.17	1222.75	977.87	854.51	920.72	731.62	694.39	792.5	731.34	666.81	768
Ccdc25	749.21	615.19	614.43	644.28	656.35	620.22	590.06	510.83	540.98	527.32	536.56	528.8
Ppp2r2a	1027.49	1047.26	1051.57	1187.98	1219.38	1119.52	900.37	790.89	936.35	1045.22	1039.1	940.69
Tnfrsf10b	58.87	43.3	55.02	70.7	131.06	98.94	9.06	4.2	10.59	36.62	33.05	50.41
Mbnl2	1824.86	1672.37	1039.34	1486.72	1462.63	1409.93	941.15	667.12	786.33	1168.68	852.47	1146.63
Psmb5	1847.61	1758.96	2079.7	1951.75	1987.92	1937.63	1362.45	1547.17	1366.14	1634.26	1858.52	1712.97
Emc9	21.41	14.43	4.08	28.88	35.65	32.06	1.13	0	0	15.69	10.69	7.51
Sdr39u1	14.72	44.2	13.25	63.73	81.78	82.45	0	0	0	1.05	0	0
Mtdh	5892.01	5784.73	5020.42	5639.17	4973.99	4971.87	4402.21	4169.51	4585.57	4991.72	3745.23	4643.37
Laptm4b	40.14	66.75	50.95	205.13	285.19	273.92	5.66	11.54	5.3	43.94	21.38	25.74
Trio	1827.54	2128.79	2012.45	824.52	850.32	802.54	1283.17	1605.92	1892.12	272.03	269.25	249.92
Myo10	14.72	9.02	11.21	212.1	269.46	238.2	0	1.05	1.77	98.35	85.54	82.59
Atp6v1c1	1790.08	1664.25	1935.01	1493.69	1508.76	1460.32	1382.84	1230.4	1418.21	1142.52	1298.63	1116.6
Rad21	5908.06	5732.41	5555.37	5657.1	5552.76	5658.06	5133.83	4626.84	4947.41	4790.84	4263.32	4720.6
Matn2	69.57	92.91	73.37	57.76	95.41	60.47	0	0	0	0	0	0
Stk3	406.71	436.58	289.38	550.67	702.48	570.75	309.19	236.01	277.11	405.95	302.3	352.89
Washc5	1658.97	1543.38	1793.37	1487.71	1473.12	1480.48	1337.54	1412.91	1513.52	1044.17	1284.05	1093
Mtss1	519.1	644.05	326.07	378.4	514.8	535.94	289.93	315.73	313.29	256.33	126.36	222.03
Derl1	2675.75	2640.25	2285.53	3364.78	3103.5	3009.51	1782.63	1895.42	1884.18	2409.54	2255.11	2359.76
Twf1	943.2	1061.69	912.99	1097.36	986.62	930.79	792.78	762.57	750.14	842.24	725.13	713.29
Litaf	1028.83	1266.45	753.01	870.32	1093.57	900.56	409.98	441.6	459.79	431.06	350.9	437.63
Il1rap	606.06	730.65	508.46	826.51	935.25	783.3	442.83	379.71	402.43	589.05	479.21	488.04
Nudt16l1	666.26	579.1	745.88	497.9	496.98	485.55	503.98	554.89	516.27	386.07	424.78	414.03
Mroh1	913.77	1144.68	974.13	778.71	924.76	783.3	676.13	765.72	766.03	375.61	371.32	376.49
Slc52a2	564.58	538.51	699.01	506.86	529.48	504.79	244.63	305.24	287.7	405.95	459.77	401.16
Crybg3	501.7	499.73	517.63	333.59	363.82	329.81	225.38	229.72	260.34	257.38	308.13	258.5
Pak2	4182.2	4036.59	3826.2	4159.43	4034.55	4103.37	3613.96	3165.68	3500.07	3749.81	3429.32	3602.93
Tnk2	532.47	638.64	523.75	467.03	472.86	453.49	344.29	476.22	453.62	362.01	377.15	356.11
Arhgap31	1584.05	2040.4	1541.69	1209.89	1209.95	1125.02	523.24	603.14	645.12	599.51	429.64	500.91
Abcc5	1498.42	2255.98	2190.76	996.79	1226.72	1172.65	551.55	639.85	655.71	747.03	579.33	600.67
Muc13	2183.41	2091.81	1632.37	1123.25	550.45	503.88	625.17	692.3	751.91	249.01	136.08	249.92
Tmem41a	73.58	99.22	77.44	180.24	185.58	177.73	44.17	29.37	35.3	132.88	126.36	127.64
App	10058.2	11259.2	9882.89	11769.3	14156.6	13772.3	3515.42	3652.38	3773.66	4819.09	4148.62	4464.24
Arl13b	163.22	177.7	130.43	176.26	173	186.89	126.85	109.09	112.96	109.86	85.54	130.86
Tmbim6	12652.3	12963.1	11906.5	10659	9720.47	9850.3	9103.41	9307.18	8878.15	7693.18	7856.92	7520.14
Gtf2ird1	214.06	266.1	291.42	467.03	435.12	449.82	131.38	197.2	168.56	201.93	208.01	194.14
Il15ra	378.62	356.3	343.39	208.12	177.19	195.14	211.79	253.84	212.69	120.32	114.7	100.83
Clec4n	484.31	676.52	632.77	13.94	15.73	50.39	88.34	137.41	177.39	4.19	4.86	4.29
Cdca3	1695.09	1638.99	1891.19	1738.65	1772.98	1787.38	1313.75	1437.04	1347.61	1284.81	1568.86	1306.45
Mpc1	606.06	628.72	759.13	855.39	880.72	844.68	499.45	552.79	544.51	531.5	540.45	495.55
Tnfrsf21	1079.67	1170.84	1239.06	1032.64	1003.4	1090.2	1041.94	914.67	929.29	500.11	558.92	473.03
Enpp5	234.13	179.5	135.52	67.71	102.75	110.85	35.11	32.52	34.42	0	0	1.07
Enpp4	953.91	728.84	543.11	256.91	366.97	318.82	240.1	205.59	233.87	211.35	170.11	179.13
Cyp39a1	156.53	141.62	139.6	72.69	32.5	54.05	26.05	41.96	50.3	11.51	8.75	6.44
Foxp4	426.78	517.77	519.67	452.09	488.59	447.99	321.64	400.69	386.54	305.51	394.64	366.84
Abcg1	721.12	794.69	419.81	184.22	246.39	289.5	116.65	184.61	240.05	119.27	77.76	113.7
Crim1	14.72	14.43	8.15	26.89	44.04	26.57	2.27	1.05	0	1.05	0	0
Atp6v0c	1792.75	1999.8	1751.59	1689.86	2118.98	1911.06	1531.2	1592.28	1334.37	1285.86	1475.54	1322.54
Abca3	900.39	955.25	853.89	808.58	890.16	875.83	369.21	481.46	465.09	540.92	544.34	609.25
Svil	1450.26	1717.47	1214.6	1541.49	1681.76	1239.53	651.21	742.64	771.32	871.54	795.12	791.59
Pkdcc	38.8	52.32	44.83	35.85	88.07	77.87	7.93	8.39	7.06	2.09	0.97	1.07
Etf1	4350.78	4236.84	4086.03	5215.96	4982.38	4874.76	3656.99	3119.52	3177.95	4116	3775.36	3806.73
Npc1	1079.67	1149.19	1093.34	1149.14	1220.43	1103.94	595.72	652.44	711.31	601.6	545.31	598.52
Trim26	460.23	460.04	321.99	213.1	228.57	207.05	122.31	179.37	168.56	190.42	133.17	155.53
Hsd17b4	960.6	978.7	1184.03	873.31	896.45	834.6	938.88	822.36	868.4	733.43	710.55	757.27
Afg3l2	1252.25	1363.87	1214.6	1738.65	1777.18	1953.2	958.13	1102.43	1019.31	1067.19	1077.98	1037.22
Snx24	93.65	136.21	81.52	173.27	236.96	187.81	62.29	71.33	62.66	152.75	89.43	140.51
Ppic	207.37	165.97	284.29	489.93	573.52	568.92	0	0	0	30.34	28.19	38.61
Me2	2992.83	3296.02	2765.46	2589.06	2869.69	3120.36	2075.96	2201.71	2128.64	1972.21	1971.28	2148.46
Sall3	17.39	29.77	29.55	218.08	254.78	196.05	2.27	2.1	1.77	34.53	36.94	25.74
Nars	5046.47	5313.87	4412.1	7229.46	6007.8	6228.81	3831.4	3951.33	3967.81	5366.29	5140.09	5475.72
Cndp2	2135.25	2362.42	2235.6	2118.05	2352.79	2119.02	1274.11	1420.25	1379.38	1410.36	1448.32	1454.47
Fth1	13606.2	16286.2	17378.4	6140.06	6549.86	5102.88	4619.66	4889.07	4844.15	3509.17	3226.17	3341.21
Ms4a6d	646.19	462.74	495.21	22.9	12.58	18.32	139.3	178.32	217.98	3.14	5.83	2.15
Ehd1	258.21	336.46	180.36	255.92	309.3	272.09	77.01	101.75	120.91	131.83	133.17	121.21
Lipa	1988.08	1666.95	2266.17	846.42	791.6	768.64	870.93	903.13	984.01	460.36	439.36	418.32
Aldh3b1	1839.58	2072.87	2052.19	1463.82	1824.36	1542.77	1061.2	1139.14	1133.16	849.57	693.06	652.15
Asah2	169.91	139.81	73.37	22.9	62.91	52.22	69.09	51.4	61.78	10.46	4.86	8.58
Pcx	96.33	140.72	142.65	331.6	418.34	459.9	63.42	74.47	70.6	146.48	137.06	174.84
Apba1	74.92	76.67	104.95	19.92	5.24	6.41	14.72	6.29	27.36	5.23	2.92	1.07
Cpt1a	1672.35	1667.86	2313.04	1425.98	1419.64	1429.17	1004.57	896.84	851.63	939.54	826.23	825.92
Ppp6r3	2962.06	3066.91	2852.07	2703.58	2863.4	2753.91	2560.69	2571.98	2620.2	2577.99	2522.42	2495.99
Fosl1	53.52	21.65	1.02	142.4	430.93	313.32	6.8	4.2	5.3	89.98	91.37	143.73
Lrp5	1171.98	1206.02	1179.96	1029.65	972.99	948.2	764.47	927.26	847.22	619.39	708.61	688.62
Map4k2	758.58	1068.01	765.24	679.13	785.31	673.36	500.59	712.22	596.58	371.42	303.27	332.51
Pdcd4	2923.26	2474.27	3255.58	4115.61	3056.32	3812.96	1302.43	1130.75	1384.67	2373.97	2017.93	2227.83
Shoc2	1291.05	1352.15	1140.22	1311.46	1367.22	1348.55	895.84	744.74	826.04	1031.62	921.48	981.45
Cep55	824.13	689.15	808.04	910.15	931.05	873.08	576.47	496.14	517.16	692.63	660.01	690.77
Pik3ap1	1648.26	2122.48	1481.57	1032.64	1272.86	1114.02	998.91	1233.54	1123.45	784.7	844.69	739.04
Xpnpep1	1737.9	1726.49	1641.54	1727.7	1802.34	1794.71	1212.96	1329	1277.89	1257.61	1431.8	1297.87
P4hb	28539.6	29530.7	21558.1	30473.2	39062.2	36921.2	22302.1	22602.4	21801.8	27680	27018.5	31325.9
Tollip	1626.86	1611.93	1356.24	1785.46	1782.42	1691.19	1184.64	1266.06	1094.32	1286.9	1312.24	1244.24
Pi4k2a	545.85	555.65	456.49	362.47	346	323.4	279.74	322.02	304.47	281.44	284.8	291.75
Chuk	1486.38	1438.74	1298.16	1735.67	1682.81	1702.18	1131.41	951.38	1057.26	1616.48	1288.91	1474.85
Nfkb2	684.99	875.87	702.06	384.38	469.72	353.63	321.64	380.76	383.9	260.52	291.61	289.61
Hexa	4257.12	3843.56	4730.01	3807.91	3910.83	4172.09	3249.28	3602.03	3381.82	3264.34	3288.38	3189.97
Limd1	825.47	729.74	867.14	716.97	746.52	682.52	436.03	465.73	450.09	411.18	475.32	474.1
Sacm1l	1293.73	1231.27	975.14	1666.96	1732.09	1668.28	1035.15	748.94	888.7	1256.56	974.95	1305.38
Maged2	72.25	97.42	105.97	90.62	110.09	106.27	43.04	39.86	53.83	15.69	14.58	18.23
Prdx4	555.22	581.81	439.17	499.89	547.31	512.12	107.59	170.98	192.39	159.03	106.92	129.79
Ptprj	684.99	1028.32	723.46	240.98	289.38	234.53	184.61	220.28	253.28	156.94	136.08	121.21
Mmp19	858.92	901.13	971.07	760.79	876.53	799.79	390.73	375.52	437.73	465.59	370.34	427.98
Nab2	143.15	93.81	83.55	119.5	243.25	197.89	19.25	16.78	29.12	28.25	22.36	42.9
Dock9	21.41	22.55	32.61	28.88	101.7	55.88	13.59	5.24	5.3	9.42	8.75	12.87
Tk1	1384.7	1420.7	1742.42	963.93	966.7	938.12	1022.69	1149.63	920.47	482.33	601.69	591.01
Cant1	1098.4	1237.59	1091.31	949.99	1070.5	1000.42	933.22	891.59	911.64	761.68	669.73	757.27
Gaa	1109.1	1312.46	1395.98	2163.86	2398.92	2214.3	900.37	1125.5	871.93	1608.11	1624.26	1701.18
Pde8a	698.37	767.63	681.68	986.83	1080.98	953.7	306.92	268.53	358.3	555.57	474.35	462.3
Shisa5	2892.49	2811.63	1589.58	974.88	1038	1124.1	619.5	686	701.6	600.56	503.51	613.54
Sdc3	509.73	626.91	92.73	135.43	294.62	383.86	1.13	3.15	5.3	68.01	21.38	49.34
Slc25a10	577.96	539.41	641.94	654.24	637.48	695.35	467.74	462.58	435.08	408.04	471.43	397.94
Itgb1	5407.7	5419.4	5262.93	4543.8	4813.58	4825.29	3761.19	3556.93	3854.85	4050.09	4150.57	4382.72
Pdia4	4337.4	3872.42	3304.49	4348.63	4169.81	4315.92	3149.61	2884.56	2964.39	3266.43	3196.03	3571.82
Fam20c	337.14	544.83	431.02	711.99	812.57	793.37	202.73	220.28	245.34	70.1	64.15	63.28
Nrp2	1367.31	1528.04	1592.63	2592.05	2143.1	2174.91	129.11	194.05	217.1	49.17	80.68	47.2
Sema4c	40.14	36.98	43.82	19.92	33.55	25.65	11.33	10.49	13.24	10.46	5.83	6.44
Slc11a1	202.02	231.82	225.19	28.88	34.6	27.48	11.33	31.47	46.77	6.28	9.72	4.29
Itm2c	1114.45	1061.69	936.42	829.5	1019.12	858.42	446.22	533.91	445.67	667.52	612.38	627.48
Cln8	412.07	359.01	409.62	292.76	280.99	240.94	217.45	230.77	241.81	200.88	209.96	219.89
Tnfrsf11a	20.07	22.55	7.13	7.97	16.78	4.58	1.13	2.1	4.41	2.09	0.97	2.15
Glul	965.95	1228.57	1091.31	569.59	677.32	611.06	349.96	359.78	401.55	517.9	432.55	394.72
Lamc1	54.85	75.77	26.49	242.97	362.77	305.99	1.13	0	0.88	5.23	0.97	3.22
Mpzl1	101.68	88.4	88.65	189.2	252.68	246.44	30.58	32.52	43.24	121.37	118.59	134.08
Dclre1c	560.57	534	388.22	286.79	320.84	268.43	238.97	259.09	288.58	270.98	213.85	220.96
Fam107b	10274.9	10845.1	9202.23	11019.4	13613.5	12727.9	7333.24	6273.66	6369.15	11734.9	8480.96	9783.37
Optn	207.37	222.8	294.48	252.93	293.57	296.83	101.93	109.09	118.26	130.78	110.81	112.63
Mrc1	136.46	201.15	236.4	7.97	8.39	19.24	35.11	12.59	51.19	1.05	0	2.15
Trdmt1	243.49	211.08	254.74	218.08	195.02	198.8	191.4	144.75	172.09	177.86	122.48	149.09
Mastl	305.04	330.14	351.54	270.86	285.19	269.34	272.94	226.57	245.34	209.25	198.29	204.87
Ralgds	697.03	883.09	832.49	164.31	232.76	219.87	39.64	40.91	32.65	138.11	119.56	130.86
Gpd2	1418.15	1478.43	1487.68	2126.02	2026.71	1961.45	1286.57	1306.97	1249.65	1478.37	1562.05	1429.8
Cytip	1814.16	2267.71	1613.01	1457.84	1266.56	1332.98	1602.55	1462.21	1463.22	901.88	697.92	850.59
Hspa5	22606.1	20072.9	17978.5	25613.8	25562	26983.9	16147.8	14586.5	15835.9	18715.6	18592	20571.8
Rab14	2979.45	2935.21	2694.13	2660.76	2841.38	2722.76	2495	1982.48	2199.24	2530.91	2010.16	2236.41
Stom	4614.34	4743.78	4081.95	3612.74	3437.97	3552.78	2830.23	2620.23	2720.81	2255.74	2300.8	2188.14
Pmpca	2032.23	1978.15	1975.76	2194.73	2189.23	2303.17	1675.04	1869.2	1638.84	1788.06	2018.91	1969.33
Rbms1	2054.98	2136.91	1485.64	1415.02	1495.13	1478.64	1556.12	1255.57	1393.5	1275.4	982.72	1108.02
Ly75	379.96	462.74	613.41	464.04	724.5	714.59	177.81	166.78	205.63	359.91	263.42	226.32
Il1rn	805.4	1210.53	772.37	121.49	351.24	347.22	465.48	401.74	507.45	125.55	69.01	107.26
Dync1i2	1731.21	1695.82	1731.21	1578.33	1584.25	1594.08	1394.16	1195.78	1295.54	1333.99	1253.92	1360.08
Ube2l6	706.4	460.04	78.46	11.95	22.02	10.99	35.11	23.08	31.77	6.28	6.8	3.22
Itga6	697.03	789.28	875.29	851.4	985.57	985.76	363.55	431.11	465.09	480.23	331.46	470.88
Cat	2178.06	2033.18	2717.57	2079.22	2145.19	1865.25	1690.89	1703.47	1725.33	1811.08	1745.77	1850.27
Hsd17b12	1899.79	1887.05	1695.55	2602.01	2558.29	2594.5	1480.24	1561.86	1557.65	2257.84	2027.65	2182.78
Myef2	227.44	223.7	177.3	499.89	444.56	437	146.1	123.77	141.2	291.91	201.21	285.32
Fbn1	54.85	67.65	33.63	26.89	12.58	13.74	1.13	1.05	1.77	1.05	2.92	2.15
Cd82	697.03	808.22	908.91	651.25	702.48	634.88	654.61	656.63	683.07	512.67	467.55	442.99
Pex16	434.81	552.04	572.66	317.66	311.4	280.34	227.64	288.46	196.8	209.25	235.23	194.14
Creb3l1	116.4	130.79	99.86	122.48	140.5	125.51	58.89	76.57	74.13	79.52	74.85	91.17
Ehd4	2405.5	2092.71	1538.63	1321.42	1177.44	1234.95	1289.97	1448.58	1352.02	872.58	1027.44	934.25
1700037H04Rik	667.6	781.16	650.1	718.96	759.1	674.28	463.21	475.17	427.14	222.85	241.06	261.72
Cdc25b	284.97	371.64	336.26	504.87	596.59	586.33	198.2	246.5	231.22	328.53	353.82	346.46
Slc23a2	496.35	668.41	495.21	1183	1368.27	1183.65	340.9	379.71	388.31	862.12	594.88	684.33
Gpcpd1	899.05	1197	941.52	857.38	1004.44	849.26	638.76	608.38	621.29	770.05	505.46	597.45
Nphp1	48.16	74.87	59.1	64.73	109.04	78.79	38.51	49.3	31.77	55.45	45.69	57.92
Bub1	2568.72	2059.34	2431.24	2549.23	2341.26	2460.74	1917.4	1488.43	1687.38	1966.98	1670.92	1937.15
Rrbp1	4148.76	4094.32	3475.67	3457.39	3585.8	3664.55	2270.76	2475.48	2450.76	2674.25	2901.51	2788.81
Snx5	5086.61	5043.26	5108.05	5457.94	5002.3	5112.96	3476.92	3226.52	3483.31	4232.14	4141.82	4018.03
Aurka	1307.11	1325.08	1652.75	1719.73	1549.65	1574.84	1200.5	1115.01	1083.73	1162.4	1489.15	1160.57
Zbp1	1807.47	1049.96	167.11	4.98	14.68	8.25	3.4	6.29	5.3	1.05	0	1.07
Snx16	74.92	70.36	67.25	77.67	81.78	76.04	45.3	34.61	52.07	61.73	39.85	58.99
Car13	377.28	339.16	273.08	74.68	88.07	79.7	36.24	22.03	22.06	38.71	35.97	31.11
Helz2	3522.63	3241	1246.19	699.05	867.09	710.92	231.04	310.48	327.41	564.98	512.26	514.86
Skil	367.92	414.03	458.53	237.99	247.44	252.85	296.73	248.6	295.64	224.95	126.36	186.64
Pik3ca	1070.3	1003.06	1096.4	1027.66	1076.79	975.69	901.51	742.64	889.58	843.29	824.28	912.8
Ncoa3	814.77	906.54	714.29	706.02	809.43	743.9	515.31	573.77	637.18	557.66	500.6	568.49
Anxa5	4437.74	4522.79	5214.02	1748.61	1978.48	1622.48	1963.84	1903.81	1948.6	1229.36	1136.3	1264.62
Ccna2	3701.91	3324.89	4121.69	3328.94	3058.42	3262.36	3372.72	2597.16	2747.29	2613.57	2671.14	2634.35
Mfsd1	2679.77	2434.58	2600.39	2667.73	2248.99	2412.19	1787.16	1559.76	1726.21	1798.53	1855.61	1871.72
Wwtr1	14.72	13.53	13.25	51.78	70.25	73.29	0	0	0	10.46	1.94	6.44
Etfdh	833.5	768.53	1022.02	651.25	574.57	603.73	656.88	631.46	683.95	529.41	509.34	533.09
Hax1	784	798.3	778.49	1113.3	979.28	1030.65	510.78	548.59	577.17	873.63	859.27	833.43
Mcub	84.29	116.36	65.21	85.64	128.96	87.03	9.06	18.88	21.18	46.04	18.47	21.45
Enpep	28.1	44.2	11.21	9.96	13.63	4.58	0	1.05	0.88	1.05	0	0
Papss1	521.77	524.98	354.6	458.06	596.59	604.65	349.96	358.73	341.54	453.03	351.87	421.54
Gba	1665.66	1740.02	1753.63	1881.05	2154.63	1976.11	1291.1	1449.62	1280.54	1433.38	1712.72	1426.58
Sh3d19	2.68	4.51	12.23	172.27	229.62	205.21	0	0	0.88	86.84	91.37	63.28
Ecm1	77.6	102.83	67.25	250.94	423.59	346.3	33.98	41.96	44.13	100.44	57.35	75.08
Bcar3	44.15	64.95	81.52	37.84	40.89	44.89	10.19	7.34	18.53	20.93	10.69	21.45
Rap1gds1	2085.75	1977.25	2030.79	1637.08	1646.12	1693.94	1297.9	1373.05	1369.67	751.22	787.34	728.31
Eif4e	2290.45	2027.77	2039.96	2601.01	2487	2687.94	1789.42	1557.66	1598.24	2334.21	2105.42	2403.74
Cth	167.23	265.2	96.8	816.55	418.34	398.52	6.8	14.69	6.18	109.86	52.49	124.42
Asph	1010.1	1075.22	496.23	1073.46	1185.83	1212.96	457.55	470.97	490.68	785.74	536.56	680.04
Coq3	379.96	335.56	423.89	312.68	328.17	289.5	193.67	162.58	195.92	236.46	221.62	232.76
Sdcbp	5109.35	4563.38	3845.56	4750.93	4761.15	4741.01	3788.37	2862.54	3105.59	3474.64	2851.94	3408.79
Lmo4	1890.42	2283.94	1994.1	1036.62	816.77	874.91	612.71	651.39	663.66	701	648.34	722.95
Gbp3	1059.6	682.84	357.66	308.7	191.87	232.7	21.52	41.96	40.6	17.79	9.72	12.87
Gtf2b	900.39	981.41	917.06	957.95	950.97	992.18	766.73	805.58	840.16	822.36	899.13	828.06
Ube2j1	1270.98	1348.54	1102.51	1499.66	1559.09	1457.57	1013.63	852.78	924	1355.96	1078.95	1223.86
Akirin2	548.53	580.01	526.8	674.15	666.83	653.21	496.06	346.15	431.55	543.01	482.13	538.46
Smc2	4485.9	4177.31	4594.49	4173.37	3980.03	4295.76	3703.43	2998.9	3536.26	3763.41	3440.01	3571.82
Snx30	421.43	435.68	420.83	194.18	195.02	174.98	212.92	271.67	268.29	103.58	108.87	122.28
Tmem38b	992.7	1108.6	862.04	704.03	829.35	729.24	684.06	637.75	643.36	536.73	459.77	493.41
Rad23b	4265.15	3685.7	3501.15	4257.01	3687.51	3980.61	3113.37	2710.44	2741.99	3606.47	3486.67	3617.95
Ubap1	595.36	624.21	680.67	552.67	655.3	564.34	506.25	439.5	486.27	463.49	504.48	519.15
Plin2	2932.63	3857.99	2664.58	4803.7	7432.68	5842.2	971.72	978.65	965.48	1964.88	1716.61	1933.93
Jak1	3431.65	3248.22	3134.32	2876.85	3150.69	3008.59	2761.15	2817.43	2971.45	2677.39	2555.47	2566.78
Atg4c	366.58	277.83	289.38	277.83	292.53	295	207.26	147.9	182.68	237.5	176.91	216.67
Angptl3	60.2	65.85	89.67	18.92	13.63	23.82	2.27	7.34	11.47	5.23	3.89	3.22
Dock7	739.85	1009.37	773.39	1097.36	1168.01	1072.8	18.12	38.81	61.78	161.12	115.67	108.33
Rnf11	628.8	588.12	412.68	760.79	838.78	822.69	443.96	273.77	362.72	713.55	408.25	621.05
Osbpl9	1222.82	1374.7	1229.88	1295.53	1415.45	1375.12	1022.69	961.87	1065.2	1147.75	1012.86	971.79
Tm2d1	187.3	191.23	159.98	198.16	208.65	224.45	157.42	133.21	112.08	154.85	127.34	135.15
Txndc12	1319.15	1293.51	1321.59	1626.13	1532.88	1469.48	907.17	792.99	793.39	1045.22	906.9	919.24
Fggy	25.42	19.84	30.57	13.94	16.78	22.9	7.93	9.44	6.18	1.05	0	0
Tnfrsf1b	3291.18	3724.49	3320.79	1524.56	2092.77	1837.77	1664.84	1590.18	1635.31	1281.67	1362.79	1230.3
Lrp8	828.15	1040.94	799.88	1507.63	1764.59	1610.57	652.35	699.64	650.42	1251.33	1351.12	1271.05
Lrrc42	66.89	48.71	26.49	132.44	177.19	176.81	27.18	15.73	21.18	70.1	66.1	67.58
P3h1	280.95	320.22	244.55	579.55	638.52	608.31	168.75	191.95	202.1	239.59	300.36	259.57
Svbp	192.65	203.86	159.98	144.39	167.76	198.8	130.24	152.1	140.32	114.04	98.18	119.06
Slc2a1	1985.41	1342.22	659.27	1733.68	2964.06	3083.72	672.73	739.5	644.24	1332.94	983.69	1745.15
Rragc	2017.52	2027.77	1908.51	1811.35	1928.16	1817.61	1557.25	1486.34	1481.75	1507.67	1480.4	1541.35
Gale	184.63	235.43	224.17	331.6	478.11	345.38	159.69	160.49	150.03	241.69	233.29	245.63
Cfap57	34.78	34.28	36.68	29.87	38.79	33.9	5.66	2.1	6.18	3.14	0.97	0
Eif4g3	2857.7	3154.4	3380.91	3185.54	3253.44	3412.61	2200.54	2727.22	2512.53	2673.2	2824.72	2665.46
Ptpn12	1811.49	2290.26	1712.87	1842.22	1865.25	1733.33	1327.34	1185.29	1283.18	1201.11	1117.83	1177.74
Map7d1	1388.72	1375.6	1331.78	1093.38	979.28	941.79	867.53	931.45	970.77	701	711.53	702.57
Slc9a1	837.51	886.7	772.37	777.71	892.26	821.77	609.31	689.15	729.84	578.58	595.85	518.08
Wasf2	2801.51	2974	2545.36	2377.95	2250.04	2279.35	2052.17	2295.06	2155.11	2003.59	2060.7	2022.96
Stx12	868.28	884.89	866.12	858.37	966.7	883.16	783.72	630.41	723.67	726.11	625.99	704.71
Mtf1	947.22	850.62	969.03	1098.36	979.28	1050.81	618.37	576.91	638.06	664.38	733.88	627.48
Plekhm2	445.51	515.96	513.56	298.74	303.01	311.49	349.96	444.75	379.48	234.36	248.84	247.78
Rheb	1011.43	905.64	1017.94	1054.54	949.92	1015.08	800.71	720.62	880.76	863.17	742.63	836.64
Dffa	576.62	541.22	569.6	517.81	543.11	539.6	433.77	485.66	471.27	463.49	444.22	466.59
Pex14	429.46	476.27	479.93	645.27	588.2	616.56	322.78	381.81	345.95	428.97	469.49	412.96
Casz1	503.04	504.24	536.99	382.38	414.15	431.5	355.62	410.13	432.43	244.83	215.79	215.6
H6pd	3039.66	2683.54	3341.17	3180.56	3127.62	3062.64	2133.72	2319.19	2211.6	1723.2	2090.84	1872.79
Ski	680.98	749.59	1196.26	687.1	858.71	833.68	576.47	573.77	684.84	583.82	474.35	480.53
Gnb1	4528.71	4800.61	4505.84	5073.56	5278.05	5264.12	3646.8	3495.04	3352.69	3868.04	3748.15	4129.59
Cd38	113.72	214.68	46.87	6.97	19.92	18.32	0	0	1.77	2.09	0.97	0
Lrpap1	1589.4	1678.68	1703.7	1404.07	1740.48	1676.53	1353.39	1456.97	1365.26	956.28	1123.67	1029.72
Pcdh7	4.01	18.04	2.04	691.08	837.74	737.49	1.13	0	0.88	3.14	0.97	0
Man2b2	2905.87	2947.84	2922.38	2808.14	2924.21	2991.19	2252.63	2650.65	2291.02	1997.32	1955.72	1962.89
Pgm1	730.48	708.09	734.67	721.95	722.4	705.43	682.93	518.17	548.04	570.21	585.16	522.37
Tbc1d1	874.97	872.26	899.74	791.66	772.73	841.01	682.93	778.31	752.79	580.68	593.91	608.18
Slc35f6	232.79	245.35	232.32	188.2	157.27	161.24	138.17	179.37	182.68	96.26	117.62	93.32
Cenpa	1440.89	1571.34	1816.81	1594.26	1525.54	1549.19	1423.61	1357.32	1335.25	1157.17	1145.05	1081.2
Pi4k2b	972.64	988.63	769.31	1864.12	1884.12	1654.54	747.48	616.77	631	1187.51	972.03	1157.36
Ugdh	1245.56	1195.19	1044.43	908.16	899.6	862.08	877.72	754.18	840.16	640.31	568.64	626.41
Clock	401.36	430.27	396.38	468.02	500.13	437	198.2	175.17	219.75	267.84	226.48	279.95
Wsb2	434.81	423.05	396.38	473	666.83	535.94	233.3	250.69	255.05	314.93	269.25	302.48
Gtf2h3	155.19	180.41	189.53	236	250.59	216.21	146.1	112.24	127.08	193.56	172.05	194.14
Tmed2	1681.71	1637.19	1755.67	1880.06	1807.58	1826.78	1516.48	1515.71	1384.67	1499.3	1669.95	1603.57
Rilpl2	1646.93	1997.1	1781.14	657.22	772.73	762.23	494.92	411.18	524.22	447.8	411.17	423.68
G3bp2	4311.98	3759.67	3380.91	3849.73	3541.77	3681.95	3080.53	2623.38	2669.62	3479.87	2959.83	3277.93
Uso1	2255.66	1958.31	1974.74	2395.88	2409.41	2403.94	1627.47	1596.47	1820.64	2081.02	1956.7	2127.01
Ajm1	12.04	24.35	16.3	31.87	34.6	31.15	10.19	3.15	5.3	8.37	6.8	11.8
Scarb2	2067.02	1936.66	2755.27	1046.58	930	1048.06	876.59	905.23	966.36	809.81	768.88	755.12
Psmd9	370.59	394.19	397.39	440.14	414.15	415.93	293.33	347.2	293	336.9	319.8	284.24
Psph	501.7	536.71	428.98	1141.18	857.66	815.36	336.37	318.88	292.11	441.52	410.2	468.73
Rhof	367.92	337.36	217.04	314.67	366.97	348.13	194.8	196.15	187.09	262.61	221.62	266.01
Fam168a	575.29	672.92	557.37	556.65	706.68	710.92	344.29	361.88	367.13	454.08	341.18	412.96
Vps29	976.65	942.62	999.6	931.07	1040.09	966.52	784.85	764.67	784.56	830.73	809.7	821.63
Atp2a2	5413.05	5471.72	4742.24	8291.97	7728.35	7765.17	4211.94	4122.3	4089.6	5669.7	6048.94	5879.03
Ncor2	1477.02	1707.55	1815.79	1222.83	1135.5	1080.12	796.18	978.65	979.6	529.41	498.65	479.46
Acads	826.81	868.66	1036.28	1388.14	1207.85	1272.51	604.78	719.57	573.64	742.85	898.16	860.24
Tfec	3998.91	4086.2	4281.67	4938.14	4425.64	4205.07	1692.02	1573.4	1821.52	1322.48	1646.62	1348.28
Actb	42650.2	43337.2	42462.1	36138.3	34852.6	35460	36226.8	37087.1	35247.8	29232.6	33090.8	27173.8
Plbd2	899.05	961.57	897.7	851.4	900.65	862.08	759.94	860.12	759.85	639.27	748.46	740.11
Rnf6	1003.41	1068.01	1000.62	872.31	849.27	898.73	752.01	778.31	786.33	680.07	695	673.61
Calu	2535.28	2473.37	2434.3	2587.07	2782.67	2633.89	1974.03	1883.88	1893.89	2460.81	2306.63	2490.62
Nt5c3	480.3	417.64	492.16	630.34	705.63	622.06	380.54	355.59	398.02	572.31	564.75	552.4
Gpnmb	1222.82	1512.71	1107.61	77.67	124.77	512.12	54.36	77.62	137.67	10.46	6.8	9.65
Mtpn	6253.24	5806.38	4041.2	6475.64	6956.67	6570.53	4447.51	2905.54	3403.88	4881.87	3250.47	4736.69
Clec5a	2801.51	3024.51	3259.65	1009.73	1300.12	1058.14	2565.22	2393.66	2534.6	581.72	373.26	456.94
Tbxas1	726.47	736.96	787.66	238.99	224.37	262.93	503.98	575.86	547.16	129.74	73.87	105.12
Anxa4	628.8	719.82	588.96	671.16	841.93	767.72	319.38	317.83	338.89	465.59	389.78	480.53
Pcyox1	3075.78	3174.25	3186.29	2190.74	2271.01	2211.55	1488.17	1416.06	1398.79	1093.35	907.88	1064.04
Fbxl14	1806.13	2104.44	1649.7	1807.36	1842.18	1787.38	970.59	902.08	981.36	1199.02	1113.95	1193.83
Mrpl19	1501.1	1528.04	1375.6	1595.26	1214.14	1231.29	1149.53	1285.99	1185.22	1114.27	1085.76	1011.48
Tmf1	897.72	779.36	733.65	780.7	829.35	816.28	679.53	605.23	668.95	663.33	619.18	667.17
Uba3	1158.6	1177.15	871.21	1421	1205.75	1207.47	781.46	676.56	670.72	1163.44	856.36	1090.85
Plxna1	116.4	136.21	158.96	216.09	241.15	173.15	0	0	0.88	8.37	5.83	4.29
Slc6a6	2832.29	2976.7	2676.81	2832.03	3192.62	3269.69	2012.53	2390.52	2377.51	2495.34	2398	2608.61
Sumf1	619.44	559.26	581.83	422.22	473.91	493.8	429.24	474.12	438.61	350.5	347.99	374.34
Edem1	5766.25	5012.59	4677.03	5917	7596.24	6657.56	4045.46	3735.25	3991.64	4579.5	4194.31	4430.99
Plxnd1	4238.39	5373.4	4972.53	3177.57	3484.1	3275.19	2685.27	3101.69	2906.14	2509.99	2337.73	2566.78
Clec4e	1110.44	1577.65	855.93	826.51	1113.49	800.7	518.71	484.61	472.15	478.14	253.7	438.7
Clec4d	377.28	617.89	510.5	220.07	334.47	279.42	126.85	161.54	155.32	119.27	90.4	109.41
Adipor2	6407.09	6250.18	7315.11	4901.29	6605.43	7512.32	3407.83	3318.82	3613.04	3699.59	3588.73	3957.97
Dusp16	116.4	337.36	62.16	144.39	224.37	117.27	31.71	35.66	34.42	114.04	51.52	93.32
Kras	845.54	737.86	582.85	937.04	965.65	844.68	535.69	353.49	422.73	803.53	579.33	714.36
Etnk1	3145.35	2478.78	1442.85	1856.16	2208.1	2010.92	1291.1	998.58	1188.75	1624.85	1298.63	1633.6
Ltbr	1003.41	1160.01	1151.42	919.12	915.32	952.78	748.61	969.21	871.05	660.19	698.89	665.02
Cd9	313.06	541.22	434.08	172.27	344.95	324.31	106.46	95.45	102.37	63.82	20.41	45.05
Zik1	41.47	39.69	37.7	36.84	38.79	12.83	1.13	2.1	2.65	6.28	4.86	8.58
Mark4	334.47	386.07	334.22	457.07	570.37	527.69	243.5	266.43	279.76	297.14	299.39	336.8
Cyfip1	2267.7	2398.5	2154.08	1578.33	1594.74	1541.86	1521.01	1511.51	1529.41	1165.54	1233.51	1172.37
Nfkbib	401.36	396.89	422.87	352.51	378.5	416.84	323.91	316.78	322.12	280.4	292.58	327.15
Ccdc90b	25.42	30.67	27.51	77.67	102.75	87.95	14.72	12.59	14.12	74.28	49.57	54.7
Ndufc2	840.19	777.55	797.85	973.89	874.43	955.53	748.61	643	694.54	749.12	733.88	741.18
Arl6ip1	7524.22	6838.3	8230.14	4757.9	4602.83	4634.73	4355.77	3573.71	4057.83	4318.98	4022.26	4080.25
Pde3b	1119.8	1035.53	951.71	788.67	593.44	638.55	284.27	191.95	237.4	298.19	224.54	274.59
Mvp	1004.75	1062.59	960.88	743.86	878.63	721	481.33	537.05	495.98	588	570.58	616.76
Rab6a	2505.84	2555.46	1897.3	3616.72	4379.5	3692.03	1964.97	1477.95	1743.86	2757.95	1814.78	2550.69
Dnajb13	4.01	4.51	4.08	37.84	35.65	41.23	0	0	0	4.19	4.86	3.22
Copb1	3099.86	2919.88	2765.46	2924.64	2807.83	2894.99	2353.43	2086.33	2381.04	2674.25	2515.61	2666.53
Tacc2	309.05	389.68	351.54	380.39	377.45	283.09	223.11	224.47	185.33	157.99	196.35	140.51
Tpp1	2487.11	2517.57	2626.88	2504.42	2528.94	2429.59	1958.17	2118.84	2008.62	1524.41	1507.62	1626.09
Oat	1509.13	1331.4	1471.38	1420	1383.99	1509.79	1268.45	1211.52	1284.95	1186.46	1292.8	1323.61
Stim1	1514.48	1600.2	1495.83	1559.41	1663.94	1643.55	1163.13	1187.39	1198.46	996.04	990.5	943.91
Pgap2	1331.19	1307.95	1278.79	1364.24	1099.86	1194.64	1134.81	1222.01	1118.15	980.35	931.2	1058.68
Atp6ap2	4342.75	4104.24	3820.08	4090.72	3718.96	4130.86	3421.42	2620.23	2709.34	2896.06	2512.7	3007.63
Swap70	2251.65	2133.3	1955.38	1974.66	1837.99	2065.89	1600.29	1611.16	1585.01	1664.61	1765.21	1706.54
Aff2	450.86	471.76	430	643.28	704.58	543.27	96.27	117.48	120.02	254.24	209.96	154.46
Efnb1	24.08	15.33	30.57	30.87	26.21	35.73	9.06	10.49	12.36	14.65	11.66	18.23
Sh3bgrl	4907.33	4830.38	2834.75	3066.05	3263.92	3397.03	2903.85	1213.61	1557.65	2630.31	1196.57	2541.04
Acsl4	1158.6	1274.57	717.35	1611.19	1824.36	1697.6	761.07	574.81	627.47	1329.8	909.82	1216.35
Il2rg	1149.24	1009.37	1081.12	445.12	425.68	393.94	376.01	413.28	376.84	289.81	278.97	261.72
Mtm1	580.64	693.66	424.91	331.6	338.66	305.99	445.09	361.88	415.67	297.14	218.71	258.5
Dusp9	44.15	68.55	71.33	111.53	145.74	150.25	4.53	6.29	7.06	40.8	40.83	34.32
Plxnb3	333.13	377.95	425.93	49.79	61.86	65.96	82.68	88.11	79.43	29.3	13.61	22.53
Renbp	733.16	801.91	754.03	665.19	697.24	665.12	500.59	526.56	469.5	347.36	376.18	391.51
G6pdx	4568.85	4883.6	5076.46	5001.87	5037.95	4421.27	3598.1	3885.24	3794.84	3154.48	3405.99	2887.49
Mpp1	2644.98	2357.91	2350.74	2744.4	2404.17	2498.3	1942.32	1677.24	1787.1	1538.01	1696.19	1494.16
Morf4l2	3469.11	3459.29	3221.95	3441.46	3524.99	3352.14	2677.34	2578.28	2548.72	3023.7	3003.57	3063.4
Psmd10	472.27	435.68	436.11	388.36	380.6	394.85	381.67	320.97	338.89	307.6	317.85	303.55
Atp11a	977.99	1056.28	836.57	510.84	655.3	619.31	541.36	572.72	691.9	439.43	399.5	425.83
F7	4651.8	4617.5	5083.59	4382.48	4509.52	4743.75	134.77	170.98	259.46	1307.83	1065.34	1294.65
Lamp1	13907.2	12927	13993.4	8433.37	8601.74	9271.3	7465.75	7081.34	6908.37	6432.43	6972.37	6913.04
Rab20	105.69	142.52	136.54	163.31	199.21	161.24	87.21	96.5	88.25	105.67	114.7	106.19
Arhgef7	1064.95	1230.37	1097.42	1196.94	1456.34	1256.94	710.11	736.35	794.27	779.47	911.76	840.93
Leprotl1	1003.41	873.17	718.37	1175.04	1012.83	985.76	706.71	643	653.95	877.82	839.83	949.27
Wrn	889.69	942.62	851.85	780.7	814.67	786.96	720.3	666.07	787.21	670.65	634.74	706.86
Gsr	15123.4	16711.9	16611.1	20604	21907	20776.1	8008.23	7373.99	7238.43	16503.8	14595	15043.5
Rbpms	48.16	119.07	50.95	44.81	62.91	65.96	1.13	1.05	0.88	6.28	1.94	4.29
Slc7a2	163.22	178.6	220.1	90.62	94.36	90.7	13.59	7.34	13.24	1.05	1.94	1.07
Vps37a	528.46	477.17	379.05	597.48	632.23	611.98	346.56	250.69	319.47	444.66	372.29	425.83
Klhl2	612.75	682.84	469.74	959.94	983.48	1012.33	289.93	314.68	328.3	632.99	505.46	614.61
Galnt7	2261.01	2030.47	1883.04	1435.93	1441.66	1458.49	742.95	652.44	706.9	1247.15	1093.53	1266.76
Hpgd	5746.18	5715.27	5160.01	15066.4	10236.3	11715.5	64.56	68.18	90.9	3727.84	3573.18	4281.9
Sh3rf1	57.53	50.51	57.06	70.7	85.98	109.02	32.84	30.42	25.59	35.57	29.16	23.6
Gab1	36.12	48.71	46.87	14.94	26.21	26.57	3.4	5.24	5.3	9.42	0	0
Hp	16537.5	18014.5	18502.3	4446.21	4220.14	4826.21	3582.24	3739.44	3573.32	2783.06	3289.35	3035.51
St3gal2	152.52	222.8	83.55	220.07	296.72	263.85	36.24	76.57	67.07	146.48	96.23	119.06
Mt2	226.1	396.89	185.45	657.22	788.46	779.63	152.89	157.34	123.55	220.76	203.15	297.12
Usb1	953.91	885.79	672.51	657.22	762.25	666.03	441.69	525.52	494.21	530.46	613.35	573.85
Tpm4	873.63	1161.82	710.22	577.56	560.94	537.77	103.06	150	232.99	54.41	29.16	42.9
B3gnt3	183.29	144.33	151.83	132.44	127.91	127.34	58.89	44.06	77.66	55.45	34.02	52.56
Slc27a1	266.24	360.81	253.72	160.32	184.53	213.46	37.37	41.96	30.89	100.44	55.41	82.59
Map1lc3b	1173.32	1279.08	1371.52	1059.52	1296.97	1224.87	818.83	935.65	930.18	990.81	967.17	1045.8
Ifi30	252.86	272.41	285.31	488.93	657.4	616.56	219.71	168.88	209.16	434.2	464.63	510.57
Cmtm3	25.42	33.38	38.72	58.75	100.65	71.46	18.12	9.44	8.83	49.17	24.3	47.2
Dus2	219.41	245.35	167.11	267.87	242.2	242.78	139.3	158.39	135.91	187.28	193.43	194.14
4931406C07Rik	1139.87	1085.14	1692.49	797.63	741.28	780.55	395.26	310.48	368.89	539.87	526.84	608.18
Aplp2	1903.8	2347.99	1978.82	2696.61	3000.75	2845.52	910.57	965.02	988.42	1625.89	1391.95	1524.19
Abhd12	699.71	729.74	1037.3	454.08	529.48	489.22	459.81	496.14	494.21	353.64	435.47	388.29
Alg9	503.04	562.87	457.51	644.28	603.93	594.57	378.27	399.64	370.66	449.89	506.43	494.48
Dixdc1	74.92	99.22	63.18	215.09	170.9	192.39	39.64	39.86	55.6	104.63	92.34	87.95
Hyou1	5855.89	5251.63	4303.07	7153.78	6794.16	7790.82	4044.32	3903.08	3838.08	5416.51	5894.39	6047.43
C2cd2l	358.55	335.56	330.14	510.84	504.32	503.88	228.77	232.86	292.11	261.57	266.34	284.24
Slc37a2	97.67	104.64	103.93	50.79	62.91	54.97	18.12	22.03	27.36	30.34	33.05	19.31
Gnb5	68.23	98.32	45.85	134.43	163.56	140.17	14.72	10.49	20.3	106.72	69.01	86.88
Ccnb2	1703.12	1669.66	2400.67	1640.07	1505.62	1691.19	1518.74	1649.97	1467.63	1323.52	1525.12	1324.69
Anxa2	5879.97	7770.1	5165.11	4313.77	6798.35	6695.12	2599.19	3057.64	3151.48	3787.47	2436.88	3673.72
Rora	24.08	35.18	13.25	41.82	57.67	54.05	6.8	6.29	9.71	12.56	1.94	10.73
Zw10	881.66	833.48	887.51	868.33	780.07	782.38	677.26	717.47	664.54	566.03	693.06	597.45
Idh3a	2028.22	1753.55	2050.15	3025.22	2672.58	2790.55	1668.24	1520.95	1521.46	2270.39	2171.52	2307.21
Tle3	1170.64	1313.36	1113.72	1236.77	1246.64	1204.72	993.24	1000.68	899.29	1037.89	1047.85	990.03
Neil1	56.19	54.12	59.1	47.8	57.67	39.39	26.05	34.61	33.54	23.02	20.41	24.67
Rcn2	416.08	419.44	449.36	604.45	604.97	600.07	312.58	270.62	300.06	476.05	371.32	440.85
Cox7a2	1763.32	1754.45	2057.28	2001.54	1831.7	1829.52	1501.76	1610.11	1553.24	1439.66	1893.51	1576.75
Nptn	1827.54	1860.89	1830.05	2045.36	2135.76	2118.11	1519.88	1077.25	1271.71	1498.25	1345.29	1472.71
Me1	28.1	30.67	32.61	268.86	545.21	343.55	5.66	3.15	4.41	64.87	55.41	63.28
Stt3b	5870.6	5250.72	5255.8	5990.69	5678.57	5701.12	4373.89	3743.64	3949.28	4321.07	4253.6	4177.85
Tgfbr2	678.3	739.67	634.81	380.39	396.33	437	294.46	319.92	334.48	220.76	150.66	165.18
Slc25a36	1019.46	978.7	727.54	799.62	863.95	853.84	783.72	632.51	644.24	699.95	489.9	654.3
Mras	367.92	340.07	257.8	10.95	22.02	21.99	2.27	1.05	0.88	1.05	0.97	1.07
Abhd5	2024.21	2188.33	1659.89	2720.51	3167.46	2878.5	1181.25	1055.23	1141.98	1346.54	1182.96	1216.35
Nphp3	167.23	218.29	131.45	179.24	209.7	194.22	100.8	134.26	112.96	117.18	75.82	106.19
Mst1	551.21	676.52	509.48	632.33	766.44	665.12	304.65	366.08	343.3	259.47	213.85	253.14
Slc25a20	276.94	371.64	401.47	298.74	318.74	362.79	218.58	196.15	187.09	241.69	248.84	195.22
Oas3	3798.23	2883.79	337.28	15.93	17.82	26.57	4.53	14.69	24.71	4.19	1.94	9.65
Cd59a	14.72	24.35	22.42	45.81	83.88	56.8	2.27	1.05	0.88	35.57	26.24	30.03
Inppl1	278.28	328.34	254.74	980.86	1017.03	848.34	33.98	44.06	60.01	517.9	461.71	442.99
Gng11	212.72	189.43	275.12	167.29	170.9	208.88	132.51	144.75	172.09	91.02	72.9	79.37
Srxn1	310.39	397.8	511.52	681.12	801.04	446.16	210.65	246.5	279.76	325.39	312.02	326.08
Zswim6	148.5	184.01	133.48	202.15	268.41	210.71	61.16	45.1	47.66	137.06	101.09	122.28
Atg12	2923.26	2605.07	2688.02	4277.93	3928.66	4391.04	1869.83	1602.77	1708.56	3137.74	3520.69	3270.42
Hspa13	1209.44	1148.29	775.43	1627.13	1565.38	1678.36	626.3	443.7	506.57	1281.67	1017.72	1328.98
Arid2	4716.02	4728.45	4256.2	4465.13	4437.17	4751.08	2561.82	3095.4	3069.4	4021.84	3933.81	3844.27
Lpp	275.6	376.15	177.3	138.42	227.52	157.58	114.39	138.46	189.74	107.77	69.01	113.7
Casp4	667.6	695.47	497.25	230.03	241.15	194.22	227.64	269.58	247.99	162.17	137.06	141.59
Idua	611.41	647.66	489.1	478.98	484.4	468.15	368.08	421.67	401.55	382.93	332.43	372.2
Rbfox2	374.61	400.5	253.72	248.95	375.36	307.82	58.89	53.5	120.91	131.83	111.78	112.63
Myo6	62.88	91.11	82.54	147.38	232.76	180.48	27.18	40.91	29.12	143.34	77.76	105.12
Pcgf3	726.47	685.54	559.41	702.03	799.99	771.39	472.27	421.67	420.96	594.28	578.36	589.94
Fcsk	193.99	240.84	168.13	315.67	288.33	296.83	126.85	123.77	162.38	228.09	200.24	230.61
Engase	291.66	325.63	434.08	300.73	296.72	301.41	159.69	197.2	152.68	166.36	163.3	166.26
Lgals3bp	8969.13	7322.69	3084.39	87.63	97.51	104.44	30.58	62.94	48.54	41.85	19.44	15.02
Mapkbp1	319.75	377.05	331.16	249.94	313.5	305.07	189.14	237.06	263.87	194.61	176.91	180.2
Jcad	20.07	46	41.78	178.25	251.64	208.88	0	7.34	1.77	87.89	98.18	98.68
Zfp446	191.32	210.17	216.02	478.98	520.05	524.95	72.48	71.33	90.02	160.08	131.22	131.93
Poglut1	1424.84	1444.15	1439.79	1078.44	917.42	913.39	756.54	749.99	776.62	664.38	644.46	617.83
Zdhhc5	1842.26	1868.11	1815.79	2048.35	1872.59	2049.4	1598.02	1579.69	1455.28	1745.17	1865.33	1725.85
Ctnnd1	303.7	327.44	321.99	282.81	278.9	242.78	270.68	215.03	250.64	171.59	153.58	200.58
Sik3	911.09	1097.77	949.67	734.9	822.01	737.49	656.88	817.12	808.39	593.23	625.99	618.9
Lrrc58	1063.61	1380.11	960.88	1147.15	1224.63	1114.94	877.72	587.4	727.2	931.17	701.81	858.1
Loxl2	8.03	18.94	11.21	15.93	27.26	34.81	0	2.1	2.65	8.37	6.8	5.36
Efcab14	679.64	615.19	603.22	596.48	690.95	603.73	539.09	477.26	505.68	482.33	452.97	446.21
Plekhm1	1137.2	1270.96	1071.95	881.28	919.52	910.64	817.7	823.41	875.46	676.93	676.53	650.01
Flvcr2	121.75	123.58	167.11	12.95	18.87	28.4	0	0	0	0	0	0
Fam53c	622.11	598.05	441.21	618.39	655.3	594.57	340.9	414.33	417.43	523.13	386.87	479.46
Sdr42e1	288.98	357.2	355.62	114.52	131.06	160.32	173.28	169.93	173.86	83.7	63.18	71.87
Smc4	11326.5	10464.5	9966.45	9745.82	10077	9773.34	7533.7	5705.14	6684.21	9710.37	7165.81	8443.66
Tulp4	338.48	408.62	400.45	320.65	295.67	270.26	77.01	97.55	118.26	200.88	152.61	155.53
Cmip	1154.59	1342.22	1301.21	1193.96	1358.83	1310.08	913.96	1133.9	1125.21	1107.99	1119.78	1071.55
Pja1	335.81	359.01	374.98	479.97	510.61	534.11	261.62	289.51	246.22	404.9	396.59	410.81
Tbc1d10a	176.6	163.27	199.72	182.23	185.58	179.56	123.45	132.17	140.32	117.18	113.73	141.59
Caskin2	115.06	79.38	97.82	181.23	229.62	209.8	35.11	27.27	41.48	43.94	27.22	42.9
Snx2	4063.13	3775.9	3502.17	3723.27	3365.62	3684.7	2311.53	2008.71	2317.5	2775.74	2560.33	2430.56
Daam1	695.7	662.09	595.07	466.03	478.11	467.23	430.37	403.84	443.03	264.7	268.28	264.94
Ppp1r18	1549.26	1442.35	1309.36	1364.24	1530.78	1649.96	1178.98	1211.52	1239.06	1111.13	1090.62	1076.91
Bmp2k	1038.19	1095.97	786.64	2149.92	2218.59	2250.95	740.69	660.83	681.31	1561.03	1156.72	1444.82
Pbx2	866.94	824.46	879.36	631.33	734.99	694.43	746.35	729.01	735.14	576.49	554.06	593.16
Gns	1863.66	2042.2	1890.17	1362.24	1771.93	1761.73	582.13	647.19	672.48	1248.19	1128.53	1172.37
Grn	9595.25	9626.48	6261.51	4706.12	5029.56	5123.03	4927.71	5299.21	4602.34	3339.67	3253.38	3700.54
Nagk	410.73	445.6	549.22	301.73	368.02	323.4	351.09	351.39	330.95	211.35	208.01	213.45
Cxcl10	935.18	498.82	162.01	28.88	56.62	35.73	10.19	4.2	7.94	9.42	1.94	22.53
Sidt2	2305.16	2538.32	2362.97	2507.41	2555.15	2583.5	1710.14	1992.97	1778.28	1753.54	1892.54	1842.76
Tmem106a	417.42	491.61	277.16	101.57	102.75	111.77	46.43	53.5	59.13	44.99	37.91	36.47
Cebpa	1436.88	964.27	902.8	1653.02	2266.82	1968.78	0	0	0	0	0	0
Zc4h2	46.83	74.87	75.4	46.8	35.65	35.73	40.77	31.47	36.18	7.32	4.86	10.73
Secisbp2l	952.57	945.33	836.57	785.68	755.95	830.94	660.27	585.3	758.97	564.98	492.82	562.05
Mitf	176.6	219.19	122.28	143.39	140.5	127.34	87.21	63.98	64.42	92.07	53.46	69.72
Tanc1	96.33	225.51	108.01	122.48	139.45	153.91	11.33	8.39	3.53	17.79	11.66	6.44
Epn1	1736.56	1926.74	1655.81	1572.36	1623.05	1462.15	1360.19	1615.36	1434.98	1106.95	1238.37	1261.4
Eogt	167.23	212.88	170.17	279.82	306.16	267.51	80.41	82.87	89.13	213.44	190.52	214.52
Hpse	916.45	894.82	409.62	215.09	310.35	225.37	27.18	56.64	61.78	21.97	15.55	12.87
Vps13c	1266.97	1187.98	1350.12	2396.87	1999.45	1831.36	485.86	617.82	915.17	1093.35	1037.16	1054.39
Aldh1b1	208.71	232.72	156.92	279.82	222.28	187.81	92.87	108.04	97.96	80.56	87.48	67.58
Melk	628.8	592.63	746.9	586.52	554.65	582.66	567.41	510.83	502.15	431.06	507.4	445.14
Prkx	244.83	323.83	258.82	317.66	317.69	305.99	160.82	196.15	210.04	216.58	188.57	225.25
Xylb	74.92	75.77	69.29	101.57	136.3	117.27	32.84	30.42	42.36	33.48	34.99	40.76
Ggta1	1804.8	1689.5	1782.16	943.02	1003.4	897.81	1444	1249.28	1434.1	484.42	440.33	420.47
Acta2	104.35	108.24	88.65	59.75	59.76	45.81	22.65	38.81	27.36	23.02	25.27	19.31
Pim3	236.8	352.69	241.49	305.71	346	336.22	125.71	191.95	171.21	213.44	237.18	238.12
H2-Q4	226.1	277.83	67.25	91.61	112.19	132.84	0	2.1	0.88	1.05	1.94	3.22
Rusc2	42.81	64.04	56.04	87.63	184.53	152.99	2.27	1.05	0	0	0	1.07
Fmnl2	69.57	123.58	129.41	51.78	192.92	140.17	27.18	29.37	32.65	44.99	45.69	54.7
Ptpn23	521.77	684.64	520.69	541.71	622.8	549.68	351.09	423.77	404.19	493.84	435.47	444.06
Colec12	9.37	9.92	10.19	12.95	22.02	41.23	0	0	0	0	0	0
Mgat5	1391.39	1434.23	1267.59	4203.24	3715.82	3805.63	604.78	515.03	543.63	1561.03	1665.09	1661.49
Pnpla8	1315.13	1579.46	1299.17	920.11	944.68	893.23	1123.49	765.72	906.35	754.36	508.37	651.08
Qsox2	421.43	384.27	441.21	667.18	803.14	768.64	266.15	307.34	281.52	420.6	396.59	377.56
Gng12	4330.71	4033.88	3890.39	5088.5	4793.65	5228.39	2826.84	2347.51	2317.5	4665.29	3904.64	4437.43
Tbc1d24	387.98	377.95	366.83	428.19	515.85	452.57	243.5	222.37	266.52	307.6	258.56	274.59
Adamts2	206.03	264.3	323.01	66.72	66.05	109.02	0	0	0	0	0	0
Sh3tc1	543.18	637.74	512.54	480.97	446.65	468.15	335.23	360.83	383.01	174.73	201.21	148.02
Mgat4b	611.41	680.13	707.16	481.96	548.36	518.53	394.13	424.82	333.59	286.68	240.09	253.14
Atp13a2	1485.04	1373.79	1161.61	467.03	482.3	476.39	402.05	570.62	673.36	309.69	246.9	336.8
Clcn7	1206.76	1136.56	1207.47	695.06	730.79	660.53	597.98	666.07	641.59	398.63	471.43	449.43
Anln	1736.56	1628.17	1534.55	1628.12	1975.34	1766.31	1352.26	1193.68	1163.16	1321.43	1405.56	1364.37
Tent4b	1003.41	977.8	899.74	1154.12	1155.43	1108.53	839.22	702.78	715.72	912.34	912.74	1000.75
Sun1	1066.29	1067.1	1010.81	1076.45	1135.5	1196.47	883.39	974.46	838.39	855.84	755.27	842.01
Acaa2	996.72	923.68	1180.97	811.57	729.74	769.55	608.18	625.16	501.27	567.07	652.23	529.87
Rap2b	763.93	769.43	748.94	567.6	516.9	493.8	596.85	475.17	551.58	436.29	379.09	373.27
Unc93b1	5327.43	4914.27	4182.83	2292.32	2019.37	2115.36	2509.72	3156.24	2976.74	1609.15	1293.77	1503.81
Rab8b	2687.79	2794.49	2358.89	1673.93	1817.02	1805.7	1788.29	1413.96	1607.95	1585.09	1314.18	1511.32
Pml	1547.92	1530.75	904.84	1079.44	1224.63	1007.75	951.34	1090.89	973.42	706.23	614.32	750.83
Trim3	120.41	125.38	108.01	94.6	122.67	120.01	50.96	54.54	55.6	52.31	53.46	50.41
Sh3glb1	755.9	764.92	530.88	567.6	575.62	509.37	293.33	252.79	372.42	419.55	310.08	403.31
Ralgapa2	293	358.11	200.74	454.08	559.89	470.89	194.8	202.44	226.81	362.01	309.11	331.44
Clic4	2622.24	2984.82	2456.71	3891.56	3627.74	3631.56	1084.98	1240.89	1127.86	2455.58	1988.77	2305.06
Galnt6	29.43	50.51	23.44	40.83	49.28	44.89	3.4	10.49	6.18	10.46	3.89	6.44
Tbcel	670.28	662.99	710.22	647.27	742.32	714.59	429.24	440.55	481.86	444.66	449.08	460.15
Man1c1	920.46	947.13	1091.31	801.61	885.97	806.2	758.81	757.33	808.39	631.94	638.62	587.8
Gch1	175.26	189.43	97.82	79.66	101.7	85.2	32.84	39.86	37.07	37.67	26.24	30.03
Tnfrsf23	305.04	439.29	284.29	189.2	313.5	299.58	233.3	227.62	245.34	148.57	108.87	140.51
Inf2	491	598.95	494.2	621.37	709.82	657.79	212.92	237.06	245.34	196.7	180.8	193.07
Ddhd1	826.81	775.75	763.2	415.25	403.67	386.61	399.79	421.67	414.78	231.22	218.71	198.43
Lzts3	177.94	193.03	202.77	141.4	219.13	156.66	41.9	33.57	26.48	83.7	67.07	63.28
Cd81	1137.2	1220.45	1111.69	1185.99	1255.03	1254.19	977.39	1040.54	984.01	848.52	756.24	904.22
Themis2	846.88	984.12	453.44	541.71	555.69	437.91	330.7	286.36	323.88	376.65	275.08	326.08
Ptger2	207.37	257.98	171.19	41.82	47.18	27.48	66.82	83.91	77.66	21.97	15.55	18.23
Ctnna1	1490.39	1774.3	1730.19	2072.24	2619.11	2206.97	978.52	1079.35	1105.8	1267.03	1281.14	1252.82
Tspan14	1242.89	1187.07	1259.43	821.53	829.35	884.99	1004.57	992.29	1010.49	586.95	637.65	657.52
Ppm1k	100.34	96.52	65.21	121.49	101.7	102.61	69.09	29.37	58.25	51.27	36.94	41.83
Nmrk1	88.3	126.28	86.61	101.57	125.82	135.59	55.49	69.23	67.07	70.1	55.41	81.52
Tmem156	545.85	493.41	441.21	1493.69	1450.05	1267.02	231.04	196.15	308	509.53	430.61	441.92
Snn	41.47	56.83	123.29	29.87	23.07	35.73	5.66	9.44	10.59	9.42	8.75	3.22
Tigar	778.64	782.06	844.72	1024.67	920.57	892.32	621.77	719.57	617.76	606.83	718.33	565.27
Igsf8	517.76	582.71	482.99	1038.61	1041.14	1009.58	203.86	302.09	273.58	739.71	614.32	733.67
Nod1	489.66	614.28	379.05	171.28	166.71	135.59	260.49	307.34	264.76	82.65	42.77	62.21
Kdm1b	267.58	232.72	269.01	307.7	333.42	304.16	190.27	158.39	202.1	250.06	218.71	274.59
Fbxo8	193.99	177.7	141.64	206.13	205.5	233.61	129.11	120.63	114.73	157.99	161.36	175.91
Glra3	925.81	989.53	661.31	1153.13	1310.6	1239.53	43.04	12.59	37.95	358.87	127.34	300.33
Trpm4	29.43	49.61	20.38	93.6	153.08	118.18	6.8	8.39	12.36	72.19	51.52	53.63
Lasp1	2757.36	2763.82	2769.53	2627.9	2940.99	3036.08	1858.51	2039.12	2100.4	2339.45	2539.91	2343.67
Sbf2	62.88	86.6	81.52	71.7	71.3	68.71	1.13	1.05	8.83	9.42	6.8	11.8
Rras	183.29	277.83	146.73	37.84	98.56	60.47	33.98	51.4	39.71	31.39	20.41	39.69
Tbkbp1	1673.68	1676.88	1907.49	1374.19	1445.86	1389.78	1198.23	1279.7	1272.59	1095.44	1063.4	1115.52
C1rl	173.92	217.39	227.23	65.72	95.41	89.78	109.86	166.78	168.56	40.8	29.16	36.47
Nfe2l1	3352.72	3874.22	2907.09	3492.25	3389.74	3208.31	1626.34	1897.52	1719.15	2553.93	2556.44	2586.09
Ric1	868.28	869.56	690.85	883.27	1014.93	824.52	479.07	430.06	463.32	625.67	609.46	588.87
Pak1ip1	1130.51	1249.31	1375.6	1451.87	1258.18	1365.04	878.86	1015.37	970.77	1014.88	1057.57	994.32
Cpq	430.8	517.77	348.48	188.2	189.78	183.23	278.61	276.92	257.7	127.64	98.18	137.3
Echdc3	14.72	45.1	32.61	49.79	84.93	82.45	5.66	3.15	2.65	19.88	17.5	25.74
Rreb1	2060.33	2077.38	1970.67	2342.1	2179.79	2193.23	1676.17	1721.3	1701.5	1897.92	2020.85	1880.3
Atp6v1g1	999.39	1010.28	695.95	1031.64	963.55	927.13	593.45	546.49	531.28	619.39	481.15	655.37
Lsm14b	424.11	516.86	427.96	505.86	539.97	491.05	314.85	279.02	287.7	319.11	312.02	317.5
F13a1	11697.1	16861.7	7359.95	663.2	1498.28	1262.44	5097.59	5145.01	5626.95	30.34	26.24	35.4
Prune2	61.54	91.11	38.72	12.95	27.26	28.4	16.99	24.13	34.42	3.14	0.97	4.29
Nlrc4	614.09	635.03	629.72	346.54	360.68	333.47	198.2	189.86	216.22	125.55	146.78	113.7
Metrnl	90.98	130.79	70.31	71.7	105.9	93.45	40.77	45.1	53.83	40.8	40.83	57.92
Isg20	369.25	275.12	71.33	89.62	133.16	97.11	36.24	39.86	32.65	47.08	29.16	31.11
Prrc2b	2061.67	2143.23	2178.54	2178.79	2416.75	2174.91	1226.55	1474.8	1433.21	1596.6	1751.6	1687.23
Fndc3b	2001.46	1910.5	1592.63	2215.64	2384.25	2306.83	1036.28	852.78	1036.08	1449.07	1524.14	1413.71
Picalm	2124.55	2281.24	1618.11	2000.55	2109.54	2005.42	1510.82	1310.12	1359.08	1527.54	1190.74	1499.52
Tmem135	709.07	790.18	533.94	831.49	827.25	775.97	509.65	424.82	417.43	741.8	593.91	636.06
Dse	331.79	377.95	256.78	77.67	67.1	72.37	106.46	114.33	151.79	17.79	9.72	24.67
Znfx1	1984.07	1420.7	863.06	426.2	511.66	447.07	542.49	472.02	533.04	285.63	338.27	263.86
Uhrf1bp1	735.83	851.52	826.38	870.32	943.63	928.96	540.22	672.37	609.82	605.79	677.5	648.94
Stau1	820.12	748.69	885.48	553.66	662.64	615.64	574.2	617.82	596.58	512.67	506.43	556.69
Mocos	206.03	247.16	241.49	256.91	404.71	418.67	161.95	174.12	187.98	162.17	139.97	167.33
Coro7	2998.18	3338.42	2511.74	3094.92	2472.32	2548.69	2188.08	2519.54	2213.36	2361.42	2238.59	2149.53
Fnbp1l	323.77	374.34	285.31	456.07	407.86	343.55	101.93	92.31	116.49	16.74	3.89	10.73
Fbxl5	1415.47	1979.96	978.2	1014.71	1280.2	999.5	656.88	573.77	617.76	817.13	526.84	583.51
Il22ra2	86.96	95.62	106.99	59.75	45.08	45.81	23.78	19.93	29.12	19.88	6.8	17.16
Cercam	187.3	282.34	162.01	236	301.96	333.47	109.86	126.92	114.73	174.73	139	194.14
Xkr5	196.67	204.76	181.37	163.31	121.62	179.56	154.03	148.95	150.03	121.37	101.09	105.12
Gsap	338.48	524.08	469.74	38.84	100.65	71.46	48.7	61.89	84.72	48.13	20.41	32.18
Hip1	173.92	232.72	182.39	195.18	309.3	273.92	49.83	63.98	114.73	137.06	111.78	138.37
Slc7a5	3135.98	3606.32	2765.46	5741.74	4651.06	4760.24	2017.06	2629.67	2260.13	3905.7	4609.37	4200.38
Saa3	1180.01	1484.74	1102.51	12.95	34.6	47.64	3.4	6.29	10.59	1.05	0	1.07
Bub1b	2318.54	2099.03	2834.75	2071.25	2007.84	2064.97	1844.92	1728.64	1794.16	1719.01	1861.44	1849.2
Hs2st1	424.11	448.31	485.03	752.82	788.46	808.03	356.75	287.41	380.37	642.41	546.28	684.33
Plekha1	414.74	442	451.4	167.29	239.05	207.05	110.99	115.38	123.55	126.6	122.48	125.5
Cdk6	5146.81	5574.55	4787.07	7769.18	7970.55	7757.84	3744.2	3433.16	3530.96	7319.66	6337.64	6688.86
Blvrb	248.85	303.98	279.2	340.56	384.79	292.25	135.91	164.68	148.26	141.25	104.01	112.63
Pvr	520.43	394.19	263.91	536.73	637.48	546.02	171.01	147.9	173.86	296.09	177.88	283.17
Tlr8	279.62	266.1	253.72	3.98	7.34	16.49	23.78	27.27	29.12	2.09	0	1.07
Ckap5	2830.95	2829.67	3389.06	3627.67	3495.64	3215.64	2446.3	2397.86	2740.22	2527.77	2509.78	2357.62
Gstm2	397.35	488.9	516.61	604.45	807.33	621.14	195.93	224.47	190.62	283.54	237.18	253.14
Cd79b	99	87.5	116.16	32.86	20.97	23.82	2.27	0	0	3.14	1.94	0
Apobec1	381.29	412.23	184.43	242.97	162.51	177.73	90.6	142.65	126.2	126.6	111.78	108.33
Efhd2	2341.28	2459.84	2374.18	2362.02	2471.27	2545.94	1156.33	1272.35	1217.88	1834.1	2042.24	1805.22
Rad54l2	1062.27	1123.93	1129.01	1341.33	1504.57	1357.71	906.04	946.14	1035.2	1132.06	1179.07	1077.98
Dnajc16	462.91	456.43	350.52	525.78	553.6	532.28	335.23	338.81	327.41	344.22	335.35	356.11
Sh3pxd2b	56.19	94.71	91.71	351.51	534.73	426.92	22.65	39.86	38.83	6.28	4.86	8.58
Eif4h	6191.69	6040	5655.23	6008.61	5662.85	5997.03	5244.82	5385.22	5055.96	5034.62	5493.91	5377.04
Appl1	1436.88	1435.13	1231.92	1170.06	1148.09	968.36	951.34	780.41	964.59	992.9	879.69	958.92
Tex264	559.23	584.52	570.62	551.67	517.95	540.52	432.63	493	393.6	359.91	412.14	418.32
Szrd1	1570.67	1443.25	1368.46	1364.24	1421.74	1438.33	1203.9	1161.17	1176.4	1152.98	1254.89	1287.14
Erf	78.93	108.24	100.88	151.36	156.22	143.83	70.22	69.23	57.36	69.05	63.18	92.25
Ghitm	3384.83	3260.84	2944.79	3892.55	3396.03	3220.22	2432.71	2413.59	2442.82	2901.29	2614.76	3003.34
Fzd7	362.56	353.6	358.67	291.77	387.94	358.21	149.5	143.7	129.73	273.07	221.62	249.92
Iqsec2	99	116.36	88.65	4.98	15.73	14.66	24.92	30.42	40.6	0	0.97	1.07
Ripk2	276.94	258.88	253.72	226.04	238.01	221.71	203.86	195.1	209.16	186.23	151.64	160.89
Shtn1	850.89	867.75	1346.05	291.77	356.48	378.36	32.84	40.91	66.19	74.28	52.49	60.07
Ccnb1	2468.38	2415.64	2907.09	2726.48	2467.08	2594.5	2157.5	1932.13	1808.28	2065.32	2175.4	2071.23
Kcnj2	667.6	598.05	519.67	310.69	261.07	246.44	399.79	333.56	415.67	127.64	131.22	122.28
Poldip3	2017.52	2010.63	1816.81	1610.2	1668.13	1679.28	1706.75	1777.94	1724.44	1387.35	1562.05	1393.33
Pkp2	4.01	4.51	2.04	21.91	36.7	54.97	0	0	0	14.65	9.72	19.31
Pigs	1687.06	1608.32	1698.61	1487.71	1569.58	1634.39	1293.37	1449.62	1368.79	1228.31	1421.11	1306.45
Rapgef5	263.56	304.89	311.8	293.76	325.03	326.14	89.47	94.4	110.32	107.77	102.06	89.03
Zbed3	282.29	304.89	360.71	216.09	133.16	165.82	157.42	197.2	169.44	68.01	58.32	56.85
Ssh1	310.39	330.14	261.87	241.98	331.32	309.65	163.09	200.35	197.68	183.1	168.16	208.09
Rassf4	2093.78	2129.7	2183.63	686.1	639.57	584.5	258.22	301.04	469.5	408.04	313.97	387.22
Lyn	2697.16	2887.4	2202.99	1837.24	2113.74	2054.89	1843.79	1783.18	1938.01	1556.84	1339.46	1360.08
Tmc7	420.09	405.01	431.02	398.32	401.57	366.45	236.7	229.72	214.45	108.81	114.7	90.1
Itga1	202.02	349.99	269.01	68.71	52.42	53.14	60.02	59.79	74.13	1.05	0.97	2.15
Hsd3b7	132.45	127.19	130.43	80.66	91.22	76.96	72.48	110.14	76.78	37.67	35.97	46.12
Ehbp1	188.64	221.9	181.37	248.95	277.85	262.02	124.58	158.39	120.02	46.04	34.99	34.32
Ikbke	2160.67	2914.46	2181.59	635.32	757	636.71	1113.29	1304.87	1223.17	441.52	529.76	442.99
Lgalsl	20.07	38.79	10.19	266.87	292.53	336.22	6.8	2.1	3.53	156.94	110.81	131.93
Snx18	1099.73	1116.71	876.31	1110.31	1369.32	1179.07	752.01	701.74	704.25	736.57	629.88	599.59
Gjb3	161.88	179.5	288.37	124.47	120.58	111.77	15.86	27.27	20.3	25.11	28.19	33.25
Agps	3697.89	3805.67	3081.34	3882.6	3573.22	3432.76	2991.05	2177.58	2696.98	2908.61	2325.1	2550.69
Leo1	658.24	568.28	658.25	692.08	591.34	666.03	475.67	517.12	537.45	499.07	558.92	565.27
Sun2	7698.14	9206.13	11080.2	6824.17	6365.33	7537.05	7595.99	7205.12	6610.96	4033.35	4037.81	3768.11
Atxn2	540.5	568.28	516.61	869.33	837.74	767.72	409.98	421.67	406.84	640.31	583.22	622.12
Maff	26.76	40.59	17.32	122.48	173	174.07	11.33	15.73	15	49.17	60.27	66.5
Mapk6	2457.68	2587.93	1993.09	3033.18	2885.42	2868.42	1558.38	1737.03	1572.65	2320.61	2295.94	2179.56
Dpy19l1	1473	1175.35	993.49	878.29	809.43	809.86	908.3	722.71	760.73	556.61	547.25	527.73
Tuba1c	2180.74	2585.22	2639.11	2583.09	2955.67	3027.83	1801.88	2134.58	1848	1712.73	1862.41	1859.92
Ifi209	1473	961.57	234.36	10.95	7.34	10.99	2.27	10.49	30.01	0	0	1.07
Slc36a4	164.56	210.17	157.94	1458.84	1366.17	1289.92	4.53	4.2	6.18	1124.73	937.04	948.2
Als2cl	77.6	202.06	56.04	168.29	193.97	134.67	36.24	35.66	37.07	23.02	12.64	5.36
Fmn1	6.69	17.14	6.11	4.98	16.78	10.99	0	0	0	0	0	1.07
Rsbn1	3256.39	3305.04	2190.76	4886.36	6010.94	5308.09	2002.34	1289.14	1426.15	3960.11	2599.21	3657.63
Osbpl1a	235.47	254.37	308.74	374.42	374.31	326.14	181.21	184.61	205.63	209.25	189.55	212.38
Snhg11	139.14	211.98	78.46	960.94	1395.53	1007.75	13.59	10.49	9.71	962.56	486.99	733.67
Tlr7	603.38	582.71	418.79	49.79	69.2	78.79	353.35	276.92	390.96	13.6	17.5	16.09
Slc38a6	266.24	283.24	193.6	125.47	134.21	118.18	112.12	110.14	103.25	79.52	67.07	66.5
Ankrd50	444.18	417.64	425.93	274.84	347.05	289.5	219.71	259.09	244.46	159.03	169.13	172.69
Napepld	103.02	86.6	89.67	60.74	78.64	60.47	45.3	48.25	42.36	28.25	37.91	23.6
Megf8	429.46	511.45	435.1	523.79	709.82	633.97	314.85	373.42	330.95	85.79	83.59	138.37
Nudt18	215.4	233.63	180.36	318.65	353.34	300.49	166.48	161.54	151.79	189.37	153.58	172.69
Preb	1673.68	1660.64	1531.5	1568.37	1658.7	1618.81	1253.73	1302.77	1251.41	1301.55	1404.58	1318.25
Wdr81	758.58	749.59	738.75	596.48	718.21	657.79	548.15	529.71	567.46	484.42	453.94	504.13
Hcar2	99	190.33	54	102.57	408.91	205.21	18.12	19.93	28.24	63.82	21.38	55.78
Basp1	44.15	59.53	25.47	112.52	222.28	275.76	2.27	2.1	1.77	30.34	2.92	20.38
Stard5	271.59	233.63	289.38	235.01	200.26	189.64	117.78	105.94	117.38	111.95	114.7	109.41
Snx12	731.82	756.8	820.26	672.16	708.77	652.29	650.08	585.3	653.06	582.77	610.43	559.91
Pilra	2266.36	2746.69	1987.99	987.83	998.15	818.11	749.75	787.75	916.94	769	494.76	526.66
Zfp518b	132.45	131.7	162.01	185.22	193.97	184.14	38.51	40.91	40.6	26.16	21.38	17.16
Bdh1	24.08	20.75	32.61	628.35	502.22	543.27	0	0	0	95.21	85.54	56.85
Gm5424	18.73	29.77	19.36	2.99	12.58	7.33	3.4	4.2	2.65	0	0	3.22
Bst2	5596.34	3370.89	1197.28	425.2	426.73	431.5	336.37	387.06	342.42	323.3	315.91	379.71
Mpeg1	8851.39	7207.23	5378.07	433.17	549.4	776.88	1279.78	1314.31	1760.63	204.02	136.08	160.89
Tapt1	895.04	1033.73	879.36	1081.43	1190.03	1028.82	535.69	463.63	495.98	739.71	668.76	689.69
Spsb4	62.88	63.14	57.06	168.29	161.47	197.89	23.78	31.47	23.83	70.1	81.65	106.19
Nipa1	54.85	68.55	36.68	81.66	107.99	109.94	14.72	14.69	7.94	57.54	49.57	57.92
Abhd17b	1266.97	1127.54	687.8	1492.69	1501.42	1429.17	544.75	333.56	361.83	970.93	666.81	985.74
Cltb	172.59	210.17	247.61	360.48	316.64	307.82	117.78	142.65	171.21	183.1	197.32	182.35
Lxn	307.71	368.03	337.28	322.64	440.36	374.7	234.44	243.35	254.17	247.96	234.26	244.56
Phf13	89.64	109.15	78.46	132.44	163.56	119.1	46.43	52.45	57.36	97.3	74.85	66.5
Lonp2	887.01	955.25	1053.6	975.88	1050.58	996.76	801.84	772.01	789.86	851.66	924.4	834.5
Rell1	635.49	650.36	533.94	680.13	740.23	598.24	407.72	363.98	391.84	431.06	422.83	446.21
Ldlrad3	362.56	374.34	325.05	253.93	193.97	185.06	278.61	268.53	235.63	82.65	114.7	94.39
Arf1	6560.95	5981.37	6150.44	6239.64	6022.47	6558.62	5413.57	5638.01	5544.87	5198.88	5280.07	5442.47
Dip2c	307.71	337.36	332.18	360.48	401.57	430.58	147.23	167.83	207.39	283.54	282.86	271.37
Ckap2l	1345.9	1418.9	1506.02	1207.9	1096.71	1111.27	1303.56	1141.24	1196.7	879.91	974.95	904.22
Cyp4f16	569.94	528.59	489.1	390.35	380.6	387.53	274.08	336.71	351.24	277.26	280.92	250.99
Myof	74.92	92.01	120.24	9.96	15.73	39.39	2.27	6.29	8.83	1.05	0	0
Tpcn2	539.16	635.03	705.12	402.3	537.87	459.9	399.79	369.22	352.13	272.03	296.47	226.32
Hexim1	1125.15	1233.98	1086.21	1160.1	1221.48	1226.71	893.58	937.75	939.88	1006.51	963.28	984.67
Acap2	1977.38	1956.51	1856.55	1838.23	1929.2	1933.05	1489.3	1280.75	1572.65	1827.82	1599.96	1670.07
Ccr2	3062.4	3986.98	1762.8	2391.89	3307.96	3719.51	912.83	780.41	1318.49	493.84	280.92	417.25
C5ar1	386.65	671.11	591	359.48	596.59	622.97	387.33	281.11	409.49	201.93	104.01	117.99
Chchd10	86.96	126.28	152.84	787.67	574.57	529.53	49.83	56.64	42.36	166.36	201.21	187.71
Spty2d1	647.53	617.89	503.37	634.32	664.74	630.3	520.97	394.4	442.14	535.69	441.3	474.1
Arhgap23	313.06	312.1	385.17	219.07	276.8	257.43	242.36	283.21	291.23	178.91	212.87	193.07
Lrrc25	491	669.31	304.67	227.04	248.49	226.29	206.12	217.13	232.1	174.73	134.14	192
Tmc8	208.71	291.36	187.49	336.58	352.29	299.58	141.57	133.21	116.49	139.15	93.31	91.17
Prkaa1	1180.01	1230.37	854.91	1237.77	1243.5	1124.1	911.7	640.9	764.26	1008.6	803.87	923.53
Ftl1	36118.7	35684.4	50859.4	30931.3	37337.5	31136.7	16643.9	19526.9	17200.3	19097.5	18855.4	18511.3
Plekho2	1470.33	1589.38	1280.83	1103.34	1272.86	1119.52	1150.67	1000.68	1046.67	727.15	794.15	643.57
Sgms2	8098.17	7752.96	6619.17	9113.5	10353.8	9592.86	5124.77	4109.72	4492.03	8775.01	8152.42	7844.07
Selenon	770.62	1175.35	861.02	1503.65	1676.52	1477.73	553.82	542.3	485.39	1006.51	847.61	865.6
Plcb1	111.04	124.48	83.55	78.67	60.81	90.7	27.18	11.54	26.48	2.09	4.86	1.07
Tmem199	500.37	484.39	432.04	579.55	581.91	571.67	389.6	413.28	380.37	449.89	443.25	447.28
Ywhag	4041.73	3922.03	3830.27	4540.82	4942.54	4433.18	3196.05	3393.3	3212.37	3915.12	4052.39	3904.34
Cd14	371.93	763.12	199.72	253.93	580.86	383.86	127.98	148.95	114.73	120.32	56.38	101.9
Mical3	339.82	385.17	411.66	401.3	473.91	506.62	167.62	201.39	232.99	202.98	199.27	168.4
B3gnt2	116.4	125.38	119.22	223.06	243.25	237.28	69.09	81.82	90.9	129.74	178.85	107.26
Wfdc21	2306.5	2651.07	2158.16	343.55	607.07	611.98	1858.51	1917.45	2079.22	237.5	190.52	196.29
Sox12	4.01	6.31	1.02	27.88	91.22	58.63	0	0	0	1.05	3.89	0
Pfdn4	457.55	422.15	549.22	469.02	451.9	494.71	355.62	383.91	354.77	393.4	368.4	356.11
Acvr2a	53.52	108.24	68.27	117.5	92.27	108.1	22.65	20.98	24.71	57.54	33.05	34.32
Pld4	1519.83	1577.65	1229.88	1107.32	1088.32	1081.96	354.49	566.42	803.09	69.05	89.43	78.3
Slc39a1	664.92	619.7	585.9	516.82	547.31	544.19	454.15	491.95	465.09	386.07	395.62	403.31
Atp6v1a	4578.21	4367.64	4145.13	5607.31	5580.02	5041.5	3329.69	3019.88	3102.06	3300.96	3036.62	3191.04
Adam17	2496.48	2516.67	2394.56	1874.08	2093.82	2124.52	1900.41	1689.83	1841.82	1609.15	1400.7	1750.52
Tln2	761.25	918.27	756.07	82.65	159.37	127.34	125.71	168.88	237.4	66.96	70.96	90.1
Zfp608	767.94	826.26	680.67	1077.45	1222.53	1267.93	443.96	498.24	522.45	914.43	712.5	848.44
Oas1a	2944.67	2097.22	1000.62	330.6	270.51	321.56	191.4	252.79	244.46	211.35	194.41	170.55
Rnf157	159.21	171.39	165.07	107.55	120.58	130.09	55.49	75.52	67.95	83.7	66.1	63.28
Clec12a	5176.25	5182.17	5680.7	1495.68	1084.13	1347.64	4103.22	3955.52	4098.42	736.57	844.69	673.61
Bcl3	248.85	255.27	154.88	76.68	99.61	81.54	72.48	54.54	65.31	35.57	31.1	23.6
Tg	231.45	331.95	371.92	99.58	154.13	104.44	40.77	58.74	55.6	14.65	9.72	13.94
Tanc2	5.35	9.02	5.09	70.7	134.21	100.78	0	2.1	0	13.6	9.72	13.94
Zfand2a	441.5	439.29	388.22	417.24	519	431.5	369.21	349.29	330.06	347.36	353.82	332.51
Lipg	243.49	436.58	199.72	5867.21	5635.59	4861.94	48.7	37.76	32.65	704.14	434.5	357.18
Ech1	1660.31	1832.93	2291.64	1645.05	1811.78	1848.76	1134.81	1144.39	1086.38	1272.26	1327.79	1258.18
Tmem120b	58.87	80.28	61.14	151.36	156.22	154.83	46.43	23.08	46.77	74.28	71.93	65.43
1600014C10Rik	2864.39	2738.57	2312.02	2135.98	2336.02	2407.61	1728.27	1588.08	1599.13	2232.73	1753.54	1775.19
Adam10	4148.76	3731.7	3813.97	3780.03	3848.97	3943.97	3353.47	2686.32	2984.68	3519.63	3171.73	3484.94
Fsd1l	13.38	13.53	16.3	7.97	39.84	31.15	0	1.05	0	1.05	0	3.22
Afp	36.12	27.06	32.61	118.5	164.61	106.27	7.93	10.49	7.06	79.52	72.9	83.66
9130008F23Rik	73.58	64.95	73.37	38.84	19.92	29.32	14.72	29.37	24.71	10.46	13.61	18.23
Kcmf1	857.58	927.29	863.06	1055.54	1082.03	963.78	735.02	766.77	748.38	864.21	886.49	825.92
Tmem245	643.52	661.19	683.72	781.7	860.8	759.48	387.33	436.36	522.45	630.9	578.36	563.13
Stam2	722.45	737.86	675.57	686.1	716.11	633.97	593.45	561.18	583.35	539.87	511.29	510.57
Cd47	9837.41	9795.16	8661.16	8336.78	8773.69	8497.16	6212.02	5567.73	5803.45	8052.04	6513.57	6662.04
Soga1	135.13	210.17	169.15	388.36	442.46	394.85	61.16	82.87	69.72	69.05	69.99	66.5
Abcd2	2690.47	3809.28	3343.21	9949.96	9225.58	9803.58	1419.08	1151.73	1181.69	5030.43	3781.2	4116.72
H2-T22	741.18	665.7	302.63	221.07	258.97	228.12	178.94	213.98	183.56	192.51	150.66	184.49
B4galt6	2402.83	2714.21	1842.28	2875.85	2452.4	2005.42	1891.35	1399.28	1679.44	1110.09	849.55	850.59
Tgoln1	2163.35	2145.03	2088.87	2259.45	2571.92	2460.74	1323.95	1269.21	1360.85	1799.57	1472.63	1621.8
Mok	5.35	16.24	13.25	16.93	17.82	11.91	3.4	2.1	1.77	3.14	0	1.07
Foxk1	1066.29	1163.62	916.05	995.79	1008.64	975.69	808.64	920.96	891.35	799.35	794.15	745.47
Cebpb	1558.63	1410.78	1393.94	1353.28	1633.53	1412.68	0	0	0	0	0	0
Ilrun	2171.37	2163.07	1777.07	1765.54	1958.56	1907.4	1348.86	1461.16	1394.38	1362.24	1412.36	1379.39
Capg	777.31	1007.57	685.76	1241.75	1734.19	1636.22	210.65	272.72	311.53	592.19	422.83	490.19
Nfil3	437.49	314.81	255.76	271.85	603.93	477.31	184.61	190.91	183.56	219.72	262.45	277.81
Cep162	392	453.72	321.99	583.53	429.88	392.11	246.9	241.25	296.53	232.27	216.76	215.6
Acbd4	94.99	124.48	106.99	151.36	173	115.43	45.3	76.57	81.19	55.45	55.41	71.87
Ero1lb	309.05	304.89	210.92	307.7	333.42	309.65	201.59	166.78	174.74	205.07	173.02	241.34
Slc44a2	2351.99	2439.99	1928.89	1640.07	1595.79	1629.81	1382.84	1588.08	1499.4	1154.03	1266.56	1242.09
Arhgap24	96.33	111.85	69.29	14.94	11.53	13.74	20.39	33.57	31.77	4.19	1.94	1.07
Ece1	408.05	433.88	402.49	333.59	388.99	370.12	123.45	121.68	114.73	199.84	188.57	164.11
Serpinb9g	511.07	587.22	402.49	34.85	26.21	35.73	22.65	17.83	56.48	1.05	4.86	3.22
Bak1	2073.71	2079.18	1971.69	2255.47	1858.96	2117.19	1846.05	1868.15	1759.75	1448.03	1915.87	1635.75
4933430I17Rik	34.78	24.35	25.47	8.96	11.53	12.83	3.4	2.1	1.77	0	0	3.22
Cxcl2	76.26	465.45	61.14	23.9	73.39	45.81	1.13	0	0	10.46	4.86	2.15
Tmed9	3897.24	3619.85	3239.27	3659.54	3737.83	3958.63	2534.64	2665.34	2486.94	2821.77	3141.6	3203.92
Tmod3	1787.4	1773.39	1522.33	1414.03	1568.53	1593.16	1404.36	1072.01	1191.4	1367.47	1123.67	1363.3
Gda	8598.53	9299.94	6909.57	11374.9	12615.3	11484.7	5106.65	4410.76	4846.8	7575.99	5981.87	6339.18
Tubb2a	46.83	64.95	65.21	56.76	88.07	77.87	14.72	20.98	30.01	34.53	30.13	39.69
Sept9	4301.27	4336.97	4459.99	3185.54	3199.96	3424.52	3829.14	4126.5	4078.13	2632.4	2692.52	2646.15
Usp47	2650.33	2612.28	2772.59	3336.9	3218.84	3168	2205.07	2376.88	2368.68	2899.2	3031.76	2814.55
Hopx	113.72	162.37	87.63	313.67	309.3	246.44	18.12	11.54	23.83	63.82	28.19	43.98
Arhgef12	14.72	9.92	19.36	15.93	11.53	16.49	0	0	0	5.23	1.94	3.22
Chpt1	3919.98	3105.69	1853.49	1272.62	1252.93	1283.51	440.56	260.14	305.35	832.83	553.09	785.16
Atp8b4	12541.3	11520.8	11620.2	14013.8	14199.6	13645.9	8357.06	9050.19	9210.86	12886.8	12066.8	11917.9
Nrg2	179.28	139.81	197.68	224.05	189.78	183.23	80.41	84.96	117.38	48.13	123.45	65.43
Irak2	432.13	660.29	403.51	353.51	443.51	381.11	190.27	200.35	197.68	145.43	124.42	124.42
Plaat3	13.38	25.26	19.36	33.86	68.15	56.8	6.8	6.29	3.53	1.05	3.89	3.22
Cd302	919.12	863.24	1363.37	97.59	100.65	113.6	44.17	54.54	90.9	39.76	34.02	35.4
Prcp	730.48	675.62	801.92	504.87	474.96	495.63	566.27	588.45	625.71	279.35	253.7	292.83
H2-K1	10605.4	10899.2	5401.51	3893.55	4462.33	3925.64	2259.43	2937.01	2451.64	3436.98	2940.39	3571.82
Mdc1	1808.81	1709.35	2361.95	1430.95	1422.79	1279.84	1222.02	1458.02	1552.35	1206.34	1291.83	1168.08
Cd2ap	314.4	320.22	307.73	453.09	506.42	557.01	120.05	89.16	120.91	432.11	337.29	409.74
Ext1	21.41	18.94	20.38	87.63	118.48	83.37	1.13	2.1	0	64.87	48.6	62.21
Gak	2863.06	3400.66	3435.93	2592.05	2541.52	2608.24	2344.37	2756.59	2542.54	1972.21	2069.45	1935.01
Serpinb9e	25.42	36.98	10.19	11.95	14.68	14.66	0	2.1	3.53	0	0.97	0
LOC100862446	125.76	135.3	200.74	125.47	138.4	112.68	70.22	65.03	68.84	79.52	75.82	78.3
Stat4	176.6	180.41	151.83	102.57	52.42	72.37	44.17	50.35	32.65	2.09	1.94	1.07
Cped1	32.11	55.93	39.74	27.88	42.99	39.39	11.33	22.03	18.53	8.37	1.94	3.22
Kif1b	1083.68	1071.61	1310.38	2477.53	2633.78	2107.11	667.07	580.06	784.56	719.83	670.7	626.41
Csn2	5.35	6.31	5.09	12.95	8.39	9.16	0	0	0	1.05	0	0
Gpr84	858.92	963.37	744.86	501.88	462.38	394.85	241.23	219.23	242.69	56.5	63.18	68.65
Gm8995	10933.1	8551.26	6612.03	4650.35	4347	4120.78	4201.75	3875.8	4933.29	3772.83	3244.64	3665.14
Slc39a4	781.32	809.12	810.07	8.96	14.68	11.91	12.46	25.17	15.89	0	0.97	1.07
Jazf1	81.61	77.57	89.67	19.92	36.7	26.57	19.25	16.78	21.18	17.79	2.92	7.51
Cycs	1525.18	1321.48	1604.86	1877.07	1758.3	1736.99	798.45	861.17	830.45	1314.11	1498.87	1312.89
Dpp3	2041.6	1956.51	1949.27	2499.44	2605.48	2647.63	1603.69	1743.33	1529.41	2136.47	2316.35	2328.66
Fbln2	17.39	46	69.29	13.94	10.48	5.5	0	1.05	2.65	0	0.97	1.07
Mocs1	995.38	1239.39	1205.43	661.21	653.2	668.78	764.47	971.31	829.57	503.25	536.56	528.8
Ifi27	543.18	1003.96	1611.99	141.4	209.7	219.87	554.95	635.65	541.87	100.44	97.2	113.7
Dhrs3	387.98	449.21	441.21	62.73	92.27	115.43	115.52	119.58	119.14	21.97	4.86	10.73
Slc31a1	1542.57	1365.68	1248.23	1334.36	1296.97	1288.09	797.31	689.15	809.27	925.94	799.98	948.2
Tecpr1	164.56	200.25	146.73	224.05	334.47	232.7	104.19	125.87	127.08	172.63	152.61	178.05
Oas1g	1482.37	1221.35	587.94	239.99	184.53	187.81	110.99	125.87	121.79	102.53	97.2	97.61
H2-Q10	9.37	32.47	7.13	319.65	569.33	515.78	3.4	4.2	1.77	25.11	6.8	13.94
Afdn	18.73	40.59	38.72	128.46	100.65	126.43	0	0	0	5.23	6.8	3.22
Cenpb	730.48	922.78	735.69	960.94	1076.79	975.69	344.29	403.84	373.31	590.09	559.89	542.75
Myoz1	10.7	26.16	21.4	13.94	14.68	16.49	1.13	7.34	4.41	2.09	0	1.07
Il3ra	323.77	405.01	248.63	379.4	446.65	384.78	220.85	263.28	237.4	278.31	228.43	278.88
Sp9	30.77	24.35	15.28	8.96	11.53	9.16	1.13	3.15	0	2.09	0	1.07
Msi2	560.57	589.93	455.48	735.89	709.82	768.64	360.15	284.26	340.65	643.45	484.07	687.55
Slfn9	2781.45	1822.1	1698.61	152.36	181.39	161.24	776.93	800.34	931.06	130.78	105.95	131.93
Nlrp1a	371.93	303.08	428.98	34.85	58.71	66.88	216.32	232.86	234.75	37.67	33.05	27.89
Spdl1	521.77	479.88	593.03	601.46	510.61	529.53	464.34	394.4	449.2	462.45	471.43	455.86
Gmppb	581.98	503.33	501.33	686.1	748.62	740.24	441.69	367.13	413.02	543.01	572.53	592.09
Mpzl3	14.72	37.89	20.38	9.96	15.73	7.33	6.8	8.39	12.36	0	0.97	1.07
Lrrc8b	333.13	379.76	355.62	511.84	461.33	377.45	117.78	109.09	142.97	206.11	161.36	196.29
Sox13	8.03	15.33	11.21	20.91	92.27	104.44	2.27	2.1	0.88	5.23	6.8	5.36
Il1rl2	1036.85	997.65	1043.42	218.08	160.42	160.32	109.86	134.26	140.32	0	0.97	4.29
Ganab	5522.76	5455.49	5190.58	6046.45	6035.06	6016.27	4368.23	4872.29	4539.68	5309.79	5616.39	5492.89
Slfn2	4056.44	4084.4	2396.59	1178.02	1504.57	1504.3	1181.25	1349.98	1441.16	1037.89	634.74	784.09
H2-T-ps	28.1	25.26	15.28	37.84	48.23	43.06	5.66	5.24	4.41	21.97	14.58	23.6
H2-Q6	34.78	101.93	21.4	18.92	92.27	75.12	0	1.05	0	0	0.97	0
Nlrc5	544.52	410.42	123.29	8.96	28.31	16.49	3.4	1.05	4.41	1.05	0.97	4.29
Zfp976	26.76	29.77	24.46	41.82	52.42	32.06	16.99	3.15	12.36	17.79	7.78	12.87
Arfgef2	1919.85	1859.09	2012.45	2103.11	2153.58	2002.67	1463.25	1733.88	1751.8	1527.54	1810.89	1723.7
Eif2s2	3356.73	3296.02	3641.76	4034.95	3576.37	3848.69	2762.28	2821.63	3034.1	3542.65	3260.19	3242.53
Zcchc3	82.95	104.64	93.74	135.43	210.74	179.56	0	0	0	5.23	2.92	3.22
Heg1	290.32	368.03	225.19	1910.93	1851.62	1684.77	216.32	213.98	228.57	668.56	626.96	681.11
Ass1	683.66	668.41	571.64	104.56	226.47	217.12	95.13	81.82	99.72	38.71	47.63	48.27
Emc1	800.05	877.68	870.19	859.37	827.25	743.9	742.95	687.05	657.48	612.06	715.41	591.01
Evi2a	610.07	716.21	472.8	549.68	550.45	568.92	431.5	347.2	520.69	512.67	382.01	460.15
Ifi47	520.43	385.17	121.26	49.79	29.36	32.98	48.7	43.01	34.42	2.09	3.89	2.15
Naip2	1827.54	2065.65	2055.24	1511.61	1662.89	1532.7	1439.47	1245.08	1434.98	1005.46	1051.74	979.3
Ccr5	40.14	66.75	16.3	8.96	6.29	16.49	13.59	7.34	7.94	1.05	1.94	0
6530402F18Rik	1146.56	1357.56	1176.9	570.59	541.02	629.39	227.64	233.91	233.87	475	472.41	436.56
LOC115489189	9.37	22.55	3.06	26.89	31.45	21.99	1.13	0	0.88	4.19	3.89	6.44
Isoc2a	630.14	558.36	625.64	492.92	523.19	557.01	381.67	426.92	420.96	420.6	434.5	464.44
LOC115487050	68.23	80.28	82.54	132.44	137.35	132.84	21.52	27.27	30.01	79.52	70.96	75.08
Tmem189	561.91	576.4	572.66	744.85	861.85	873.99	438.3	465.73	456.26	492.79	479.21	474.1
Gm16315	14.72	9.02	14.27	6.97	14.68	10.08	1.13	2.1	0.88	3.14	0.97	1.07
Gypc	639.51	524.08	551.26	561.63	536.82	585.41	117.78	100.7	84.72	16.74	27.22	18.23
Ccdc71l	821.46	815.44	623.6	578.56	614.41	551.51	621.77	417.48	498.62	494.88	417.97	448.36
Otogl	247.51	212.88	225.19	335.58	239.05	206.13	103.06	101.75	118.26	91.02	104.98	96.54
2010016I18Rik	156.53	201.15	196.66	80.66	107.99	84.28	88.34	96.5	135.03	62.78	15.55	28.96
9430069I07Rik	108.37	107.34	77.44	17.92	18.87	12.83	4.53	8.39	15.89	1.05	0.97	1.07
Gm21188	351.86	301.28	192.58	6.97	5.24	1.83	61.16	84.96	77.66	0	0	0
Cmtm4	56.19	82.08	85.59	247.95	344.95	240.03	38.51	43.01	52.95	201.93	190.52	214.52
A930007I19Rik	345.17	592.63	602.21	133.44	138.4	183.23	6.8	9.44	6.18	26.16	8.75	12.87
Rassf10	70.91	111.85	83.55	73.69	70.25	73.29	4.53	11.54	3.53	14.65	7.78	17.16
Sowahc	370.59	555.65	194.62	276.83	235.91	180.48	112.12	104.89	101.49	175.77	130.25	148.02
Plet1os	42.81	51.42	68.27	21.91	34.6	27.48	6.8	6.29	6.18	18.83	3.89	11.8
9130401M01Rik	247.51	266.1	341.35	186.21	181.39	197.89	146.1	202.44	238.28	149.62	141.92	150.17
Sh2d1b1	232.79	246.25	343.39	14.94	18.87	31.15	28.31	18.88	24.71	3.14	7.78	2.15
B230303A05Rik	24.08	94.71	38.72	7.97	14.68	30.23	3.4	2.1	4.41	2.09	0.97	0
